# Supplementary material for: An XML transfer schema for exchange of genomic and genetic mapping data: implementation as a web service in a Taverna workflow
Source: BMC Bioinformatics. 2009 Aug 14;10:252. doi: 10.1186/1471-2105-10-252 (PMC2743669; doi:10.1186/1471-2105-10-252)
Supplement: Additional file 1 — GenomicMappingData.xsd. Proposed GenomicMappingData XML schema (XSD) for exchange of genomic mapping data. [file 1471-2105-10-252-S1.zip]

Archive with 1 entries (1 files):
- sup1.xsd
