# Supplementary material for: An XML transfer schema for exchange of genomic and genetic mapping data: implementation as a web service in a Taverna workflow
Source: BMC Bioinformatics. 2009 Aug 14;10:252. doi: 10.1186/1471-2105-10-252 (PMC2743669; doi:10.1186/1471-2105-10-252)
Supplement: Additional file 1 — GenomicMappingData.xsd. Proposed GenomicMappingData XML schema (XSD) for exchange of genomic mapping data. [file 1471-2105-10-252-S1.zip › sup1.xsd]

<?xml version="1.0" encoding="UTF-8"?>
<!-- edited with XMLSpy v2005 rel. 3 U (http://www.altova.com) by Trevor Paterson (Roslin Institute) -->
<xsd:schema xmlns:xsd="http://www.w3.org/2001/XMLSchema" xmlns:gmd="http://www.thearkdb.org/ws/schema/GenomicMappingData" xmlns:gdr="http://www.thearkdb.org/ws/schema/GenomicDataRelationships" targetNamespace="http://www.thearkdb.org/ws/schema/GenomicMappingData" elementFormDefault="qualified" attributeFormDefault="unqualified" version="v1.0">
	<xsd:complexType name="REFType">
		<xsd:annotation>
			<xsd:documentation>Base type for internal document references (i.e. a Foreign Key to an id attribute). Held as idref attribute and a string value.</xsd:documentation>
		</xsd:annotation>
		<xsd:simpleContent>
			<xsd:extension base="xsd:string">
				<xsd:attribute name="idref" type="xsd:token" use="required"/>
			</xsd:extension>
		</xsd:simpleContent>
	</xsd:complexType>
	<xsd:element name="DataSet">
		<xsd:annotation>
			<xsd:documentation>Document Root Element container for all the Data</xsd:documentation>
		</xsd:annotation>
		<xsd:complexType>
			<xsd:complexContent>
				<xsd:extension base="gmd:DataSetType"/>
			</xsd:complexContent>
		</xsd:complexType>
	</xsd:element>
	<xsd:complexType name="AssociatedSequencesType">
		<xsd:annotation>
			<xsd:documentation>Base Type for AssociatedSequences Elements</xsd:documentation>
		</xsd:annotation>
		<xsd:sequence>
			<xsd:element name="AssociatedSequence" minOccurs="0" maxOccurs="unbounded">
				<xsd:annotation>
					<xsd:documentation>Details of associated sequences. Will point to an internal Sequence Element in the DataSet, or directly to an external datasource, typically GenBank.</xsd:documentation>
				</xsd:annotation>
				<xsd:complexType>
					<xsd:all>
						<xsd:element name="SequenceRelationship" type="xsd:anyType" minOccurs="0">
							<xsd:annotation>
								<xsd:documentation>The type of Relationship of the Sequence to the Object eg forward primer, genomic sequence, end sequence. The Element might be of a type defined in an external schema or any content type is allowed. e.g. a free text string (perhaps from a controlled vocabulary), or the content could be an Element of a type defined in another imported schema.</xsd:documentation>
							</xsd:annotation>
						</xsd:element>
						<xsd:element name="SequenceREF" type="gmd:REFType" minOccurs="0">
							<xsd:annotation>
								<xsd:documentation>Refers to a Related Sequence Element by Foreign Key</xsd:documentation>
							</xsd:annotation>
						</xsd:element>
						<xsd:element name="ExternalReferenceREFS" minOccurs="0">
							<xsd:annotation>
								<xsd:documentation>Container for References to External Datasources</xsd:documentation>
							</xsd:annotation>
							<xsd:complexType>
								<xsd:sequence>
									<xsd:element name="ExternalReferenceREF" type="gmd:REFType" minOccurs="0" maxOccurs="unbounded">
										<xsd:annotation>
											<xsd:documentation>Foreign Key to an ExternalReference</xsd:documentation>
										</xsd:annotation>
									</xsd:element>
								</xsd:sequence>
							</xsd:complexType>
						</xsd:element>
					</xsd:all>
				</xsd:complexType>
			</xsd:element>
		</xsd:sequence>
	</xsd:complexType>
	<xsd:complexType name="DataSetType">
		<xsd:annotation>
			<xsd:documentation>Base Type for the  DataSet Root Element</xsd:documentation>
		</xsd:annotation>
		<xsd:all>
			<xsd:element name="Metadata">
				<xsd:annotation>
					<xsd:documentation>Information about the provenance of the DataSet </xsd:documentation>
				</xsd:annotation>
				<xsd:complexType>
					<xsd:all>
						<xsd:element name="Created" minOccurs="0">
							<xsd:annotation>
								<xsd:documentation>Date of Data export</xsd:documentation>
							</xsd:annotation>
							<xsd:complexType>
								<xsd:simpleContent>
									<xsd:extension base="xsd:dateTime">
										<xsd:attribute name="id" type="xsd:ID" use="optional"/>
									</xsd:extension>
								</xsd:simpleContent>
							</xsd:complexType>
						</xsd:element>
						<xsd:element name="DataSourceREF" minOccurs="0">
							<xsd:annotation>
								<xsd:documentation>Source of the Data</xsd:documentation>
							</xsd:annotation>
							<xsd:complexType>
								<xsd:simpleContent>
									<xsd:extension base="gmd:REFType">
										<xsd:attribute name="id" type="xsd:ID" use="optional"/>
									</xsd:extension>
								</xsd:simpleContent>
							</xsd:complexType>
						</xsd:element>
						<xsd:element name="Service" minOccurs="0">
							<xsd:annotation>
								<xsd:documentation>e.g. Web Service called to generate this Data</xsd:documentation>
							</xsd:annotation>
							<xsd:complexType>
								<xsd:simpleContent>
									<xsd:extension base="xsd:string">
										<xsd:attribute name="id" type="xsd:ID" use="optional"/>
									</xsd:extension>
								</xsd:simpleContent>
							</xsd:complexType>
						</xsd:element>
						<xsd:element name="Method" minOccurs="0">
							<xsd:annotation>
								<xsd:documentation>e.g. Method and Parameters called on the Web Service</xsd:documentation>
							</xsd:annotation>
							<xsd:complexType>
								<xsd:simpleContent>
									<xsd:extension base="xsd:string">
										<xsd:attribute name="id" type="xsd:ID" use="optional"/>
									</xsd:extension>
								</xsd:simpleContent>
							</xsd:complexType>
						</xsd:element>
						<xsd:element name="Comment" minOccurs="0">
							<xsd:annotation>
								<xsd:documentation>Some Comment about how the service request fared</xsd:documentation>
							</xsd:annotation>
							<xsd:complexType>
								<xsd:simpleContent>
									<xsd:extension base="xsd:string">
										<xsd:attribute name="id" type="xsd:ID" use="optional"/>
									</xsd:extension>
								</xsd:simpleContent>
							</xsd:complexType>
						</xsd:element>
						<xsd:element name="OtherMetadata" type="xsd:anyType" minOccurs="0">
							<xsd:annotation>
								<xsd:documentation>Untyped Element to hold any other XML, for example by importing a third party external Schema</xsd:documentation>
							</xsd:annotation>
						</xsd:element>
						<xsd:element ref="gmd:ExternalReferenceREFS" minOccurs="0"/>
					</xsd:all>
					<xsd:attribute name="id" type="xsd:ID" use="optional" id="true"/>
				</xsd:complexType>
			</xsd:element>
			<xsd:element name="SpeciesContainer" minOccurs="0">
				<xsd:annotation>
					<xsd:documentation>Container Element for Species or Organisms</xsd:documentation>
				</xsd:annotation>
				<xsd:complexType>
					<xsd:sequence>
						<xsd:element name="Species" minOccurs="0" maxOccurs="unbounded">
							<xsd:annotation>
								<xsd:documentation>A Taxonomic Species referred to in the DataSet</xsd:documentation>
							</xsd:annotation>
							<xsd:complexType>
								<xsd:all>
									<xsd:element name="Binomial" type="xsd:string" minOccurs="0">
										<xsd:annotation>
											<xsd:documentation>Latin Binomial Name for the Species</xsd:documentation>
										</xsd:annotation>
									</xsd:element>
									<xsd:element name="CommonName" type="xsd:string" minOccurs="0">
										<xsd:annotation>
											<xsd:documentation>Common Name given to the Species</xsd:documentation>
										</xsd:annotation>
									</xsd:element>
									<xsd:element name="DBIdentifier" type="xsd:string" minOccurs="0">
										<xsd:annotation>
											<xsd:documentation>Internal Datasource Identifier</xsd:documentation>
										</xsd:annotation>
									</xsd:element>
									<xsd:element ref="gmd:DataAccessMethod" minOccurs="0"/>
									<xsd:element name="OtherSpeciesData" type="xsd:anyType" minOccurs="0">
										<xsd:annotation>
											<xsd:documentation>Untyped Element to hold any other XML, for example by importing a third party external Schema</xsd:documentation>
										</xsd:annotation>
									</xsd:element>
									<xsd:element ref="gmd:ExternalReferenceREFS" minOccurs="0"/>
								</xsd:all>
								<xsd:attribute name="id" type="xsd:token" use="required"/>
							</xsd:complexType>
						</xsd:element>
					</xsd:sequence>
					<xsd:attribute name="id" type="xsd:ID" use="optional"/>
				</xsd:complexType>
			</xsd:element>
			<xsd:element name="Chromosomes" minOccurs="0">
				<xsd:annotation>
					<xsd:documentation>Container Element for Chromosomes</xsd:documentation>
				</xsd:annotation>
				<xsd:complexType>
					<xsd:sequence>
						<xsd:element name="Chromosome" minOccurs="0" maxOccurs="unbounded">
							<xsd:annotation>
								<xsd:documentation>Physical Chromosome of some Species</xsd:documentation>
							</xsd:annotation>
							<xsd:complexType>
								<xsd:all>
									<xsd:element name="ChromosomeName" type="xsd:string" minOccurs="0">
										<xsd:annotation>
											<xsd:documentation>Chromosome Name or Chromosome Number</xsd:documentation>
										</xsd:annotation>
									</xsd:element>
									<xsd:element name="DBIdentifier" type="xsd:string" minOccurs="0">
										<xsd:annotation>
											<xsd:documentation>Internal Datasource Identifier</xsd:documentation>
										</xsd:annotation>
									</xsd:element>
									<xsd:element ref="gmd:DataAccessMethod" minOccurs="0"/>
									<xsd:element name="SpeciesREF" type="gmd:REFType" minOccurs="0">
										<xsd:annotation>
											<xsd:documentation>Foreign Key to the identifier of source Species</xsd:documentation>
										</xsd:annotation>
									</xsd:element>
									<xsd:element name="OtherChromosomeData" type="xsd:anyType" minOccurs="0">
										<xsd:annotation>
											<xsd:documentation>Untyped Element to hold any other XML, for example by importing a third party external Schema</xsd:documentation>
										</xsd:annotation>
									</xsd:element>
									<xsd:element ref="gmd:ExternalReferenceREFS" minOccurs="0"/>
								</xsd:all>
								<xsd:attribute name="id" type="xsd:token" use="required"/>
							</xsd:complexType>
						</xsd:element>
					</xsd:sequence>
					<xsd:attribute name="id" type="xsd:ID" use="optional"/>
				</xsd:complexType>
			</xsd:element>
			<xsd:element name="Maps" minOccurs="0">
				<xsd:annotation>
					<xsd:documentation>Container Element for Genetic or Physical Maps</xsd:documentation>
				</xsd:annotation>
				<xsd:complexType>
					<xsd:sequence>
						<xsd:element name="Map" minOccurs="0" maxOccurs="unbounded">
							<xsd:annotation>
								<xsd:documentation>Genetic, Physical or other model of some Chromosome or Genetic Material</xsd:documentation>
							</xsd:annotation>
							<xsd:complexType>
								<xsd:all>
									<xsd:element name="MapName" type="xsd:string" minOccurs="0">
										<xsd:annotation>
											<xsd:documentation>Name of Map</xsd:documentation>
										</xsd:annotation>
									</xsd:element>
									<xsd:element name="UsefulMapName" type="xsd:string" minOccurs="0">
										<xsd:annotation>
											<xsd:documentation>A fuller name for a map, e.g. a combination of Map Name with Analysis Name etc.</xsd:documentation>
										</xsd:annotation>
									</xsd:element>
									<xsd:element name="MapType" type="xsd:anyType" minOccurs="0">
										<xsd:annotation>
											<xsd:documentation>Type of Map. The Element might be of a type defined in an external schema or any content type is allowed. e.g. a free text string (e.g. Linkage, Cytogenetic, Radiation Hybrid, Contig, Scaffold etc. perhaps from a controlled vocabulary), or the content could be an Element of a type defined in another imported schema.</xsd:documentation>
										</xsd:annotation>
									</xsd:element>
									<xsd:element name="StartCoordinate" type="xsd:double" minOccurs="0">
										<xsd:annotation>
											<xsd:documentation>First known Coordinate on the Map</xsd:documentation>
										</xsd:annotation>
									</xsd:element>
									<xsd:element name="EndCoordinate" type="xsd:double" minOccurs="0">
										<xsd:annotation>
											<xsd:documentation>Last known Coordinate on the Map</xsd:documentation>
										</xsd:annotation>
									</xsd:element>
									<xsd:element name="AnalysisREF" type="gmd:REFType" minOccurs="0">
										<xsd:annotation>
											<xsd:documentation>Foreign Key to the identifier of the Experimental Analysis</xsd:documentation>
										</xsd:annotation>
									</xsd:element>
									<xsd:element name="MapSex" type="xsd:string" minOccurs="0">
										<xsd:annotation>
											<xsd:documentation>Sex of the Population Mapped: male, female, averaged or n/a</xsd:documentation>
										</xsd:annotation>
									</xsd:element>
									<xsd:element name="ChromosomeREF" type="gmd:REFType" minOccurs="0">
										<xsd:annotation>
											<xsd:documentation>Foreign Key to the identifier of the Chromosome represented by this Map</xsd:documentation>
										</xsd:annotation>
									</xsd:element>
									<xsd:element name="SourceObjectREF" type="gmd:REFType" minOccurs="0">
										<xsd:annotation>
											<xsd:documentation>Foreign Key to the identifier of the object that this is a map of (other than a chromosome), e.g. a Clone, a Sequence etc.</xsd:documentation>
										</xsd:annotation>
									</xsd:element>
									<xsd:element name="Mappings" minOccurs="0">
										<xsd:annotation>
											<xsd:documentation>Container for Mappings on this Map</xsd:documentation>
										</xsd:annotation>
										<xsd:complexType>
											<xsd:sequence>
												<xsd:element name="Mapping" minOccurs="0" maxOccurs="unbounded">
													<xsd:annotation>
														<xsd:documentation>Details of a placement of a Marker on a Map</xsd:documentation>
													</xsd:annotation>
													<xsd:complexType>
														<xsd:all>
															<xsd:element name="MapREF" type="gmd:REFType">
																<xsd:annotation>
																	<xsd:documentation>Foreign Key to the identifier of a source Map</xsd:documentation>
																</xsd:annotation>
															</xsd:element>
															<xsd:element name="MarkerREF" type="gmd:REFType">
																<xsd:annotation>
																	<xsd:documentation>Foreign Key to the identifier of the Object placed on the Map. A Marker can be any Object type: i.e. Marker, Sequence, Clone etc., and  even another Map</xsd:documentation>
																</xsd:annotation>
															</xsd:element>
															<xsd:element name="Start" type="xsd:double" minOccurs="0">
																<xsd:annotation>
																	<xsd:documentation>Start coordinate of the mapping position</xsd:documentation>
																</xsd:annotation>
															</xsd:element>
															<xsd:element name="Middle" type="xsd:double" minOccurs="0">
																<xsd:annotation>
																	<xsd:documentation>Mid coordinate of the mapping position</xsd:documentation>
																</xsd:annotation>
															</xsd:element>
															<xsd:element name="End" type="xsd:double" minOccurs="0">
																<xsd:annotation>
																	<xsd:documentation>End coordinate of the mapping position</xsd:documentation>
																</xsd:annotation>
															</xsd:element>
															<xsd:element name="DBIdentifier" type="xsd:string" minOccurs="0">
																<xsd:annotation>
																	<xsd:documentation>Internal Datasource Identifier</xsd:documentation>
																</xsd:annotation>
															</xsd:element>
															<xsd:element ref="gmd:DataAccessMethod" minOccurs="0"/>
															<xsd:element name="SpeciesREF" type="gmd:REFType" minOccurs="0">
																<xsd:annotation>
																	<xsd:documentation>Foreign Key to the identifier of source Species</xsd:documentation>
																</xsd:annotation>
															</xsd:element>
															<xsd:element name="MappingType" type="xsd:anyType" minOccurs="0">
																<xsd:annotation>
																	<xsd:documentation>The Mapping Type e.g. the experimental techinique used. The Element might be of a type defined in an external schema or any content type is allowed. e.g. a free text string (perhaps from a controlled vocabulary), or the content could be an Element of a type defined in another imported schema.</xsd:documentation>
																</xsd:annotation>
															</xsd:element>
															<xsd:element ref="gmd:ExternalReferenceREFS" minOccurs="0"/>
														</xsd:all>
														<xsd:attribute name="id" type="xsd:token" use="required"/>
													</xsd:complexType>
												</xsd:element>
											</xsd:sequence>
										</xsd:complexType>
									</xsd:element>
									<xsd:element name="DBIdentifier" type="xsd:string" minOccurs="0">
										<xsd:annotation>
											<xsd:documentation>Internal Datasource Identifier</xsd:documentation>
										</xsd:annotation>
									</xsd:element>
									<xsd:element ref="gmd:DataAccessMethod" minOccurs="0"/>
									<xsd:element name="Units" type="xsd:anyType" minOccurs="0">
										<xsd:annotation>
											<xsd:documentation>Units for the Map Coordinates if applicable. e.g. centiMorgan, base, centirad etc. The Element might be of a type defined in an external schema or any content type is allowed. e.g. a free text string (perhaps from a controlled vocabulary), or the content could be an Element of a type defined in another imported schema.</xsd:documentation>
										</xsd:annotation>
									</xsd:element>
									<xsd:element name="SpeciesREF" type="gmd:REFType" minOccurs="0">
										<xsd:annotation>
											<xsd:documentation>Foreign Key to the identifier of source Species</xsd:documentation>
										</xsd:annotation>
									</xsd:element>
									<xsd:element name="OtherMapData" type="xsd:anyType" minOccurs="0">
										<xsd:annotation>
											<xsd:documentation>Untyped Element to hold any other XML, for example by importing a third party external Schema</xsd:documentation>
										</xsd:annotation>
									</xsd:element>
									<xsd:element ref="gmd:ExternalReferenceREFS" minOccurs="0"/>
								</xsd:all>
								<xsd:attribute name="id" type="xsd:token" use="required"/>
							</xsd:complexType>
						</xsd:element>
					</xsd:sequence>
					<xsd:attribute name="id" type="xsd:ID" use="optional"/>
				</xsd:complexType>
			</xsd:element>
			<xsd:element name="Analyses" minOccurs="0">
				<xsd:annotation>
					<xsd:documentation>Container Element for Experimental Analysis Sets</xsd:documentation>
				</xsd:annotation>
				<xsd:complexType>
					<xsd:sequence>
						<xsd:element name="Analysis" minOccurs="0" maxOccurs="unbounded">
							<xsd:annotation>
								<xsd:documentation>An Experimental Analysis, typically resulting in a set of Maps</xsd:documentation>
							</xsd:annotation>
							<xsd:complexType>
								<xsd:all>
									<xsd:element name="AnalysisName" type="xsd:string" minOccurs="0">
										<xsd:annotation>
											<xsd:documentation>Name of the Analysis</xsd:documentation>
										</xsd:annotation>
									</xsd:element>
									<xsd:element name="AnalysisType" type="xsd:anyType" minOccurs="0">
										<xsd:annotation>
											<xsd:documentation>Type of the Analysis. The Element might be of a type defined in an external schema or any content type is allowed. e.g. a free text string (e.g. Linkage, Fingerprint Mapping etc. perhaps from a controlled vocabulary), or the content could be an Element of a type defined in another imported schema.</xsd:documentation>
										</xsd:annotation>
									</xsd:element>
									<xsd:element name="AnalysisSex" type="xsd:string" minOccurs="0">
										<xsd:annotation>
											<xsd:documentation>The sex of the Species Population used in this Analysis (male, female, averaged or n/a)</xsd:documentation>
										</xsd:annotation>
									</xsd:element>
									<xsd:element name="DBIdentifier" type="xsd:string" minOccurs="0">
										<xsd:annotation>
											<xsd:documentation>Internal Datasource Identifier</xsd:documentation>
										</xsd:annotation>
									</xsd:element>
									<xsd:element ref="gmd:DataAccessMethod" minOccurs="0"/>
									<xsd:element name="SpeciesREF" type="gmd:REFType" minOccurs="0">
										<xsd:annotation>
											<xsd:documentation>Foreign Key to the identifier of source Species</xsd:documentation>
										</xsd:annotation>
									</xsd:element>
									<xsd:element name="OtherAnalysisData" type="xsd:anyType" minOccurs="0">
										<xsd:annotation>
											<xsd:documentation>Untyped Element to hold any other XML, for example by importing a third party external Schema</xsd:documentation>
										</xsd:annotation>
									</xsd:element>
									<xsd:element ref="gmd:ExternalReferenceREFS" minOccurs="0"/>
								</xsd:all>
								<xsd:attribute name="id" type="xsd:token" use="required"/>
							</xsd:complexType>
						</xsd:element>
					</xsd:sequence>
					<xsd:attribute name="id" type="xsd:ID" use="optional"/>
				</xsd:complexType>
			</xsd:element>
			<xsd:element name="Markers" minOccurs="0">
				<xsd:annotation>
					<xsd:documentation>Container Element for Genetic Markers</xsd:documentation>
				</xsd:annotation>
				<xsd:complexType>
					<xsd:sequence>
						<xsd:element name="Marker" minOccurs="0" maxOccurs="unbounded">
							<xsd:annotation>
								<xsd:documentation>A Detectable Genetic or Physical Entity which can be placed on Genetic or Physical Maps</xsd:documentation>
							</xsd:annotation>
							<xsd:complexType>
								<xsd:all>
									<xsd:element name="DBIdentifier" type="xsd:string" minOccurs="0">
										<xsd:annotation>
											<xsd:documentation>Internal Datasource Identifier</xsd:documentation>
										</xsd:annotation>
									</xsd:element>
									<xsd:element ref="gmd:DataAccessMethod" minOccurs="0"/>
									<xsd:element name="SpeciesREF" type="gmd:REFType" minOccurs="0">
										<xsd:annotation>
											<xsd:documentation>Foreign Key to the identifier of source Species</xsd:documentation>
										</xsd:annotation>
									</xsd:element>
									<xsd:element name="MarkerName" type="xsd:string" minOccurs="0">
										<xsd:annotation>
											<xsd:documentation>Simple Name of Marker</xsd:documentation>
										</xsd:annotation>
									</xsd:element>
									<xsd:element name="MarkerType" type="xsd:anyType" minOccurs="0">
										<xsd:annotation>
											<xsd:documentation>Type of Marker detected. The Element might be of a type defined in an external schema or any content type is allowed. e.g. a free text string (e.g. gene, SNP, microsatellite, etc., perhaps from a controlled vocabulary), or the content could be an Element of a type defined in another imported schema. </xsd:documentation>
										</xsd:annotation>
									</xsd:element>
									<xsd:element name="MarkerAssociatedSequences" type="gmd:AssociatedSequencesType" minOccurs="0">
										<xsd:annotation>
											<xsd:documentation>Container Element for sequences associated with the Marker. This might include amplification primers, genomic sequences, detection probes etc.</xsd:documentation>
										</xsd:annotation>
									</xsd:element>
									<xsd:element name="OtherMarkerData" type="xsd:anyType" minOccurs="0">
										<xsd:annotation>
											<xsd:documentation>Untyped Element to hold any other XML, for example by importing a third party external Schema</xsd:documentation>
										</xsd:annotation>
									</xsd:element>
									<xsd:element ref="gmd:ExternalReferenceREFS" minOccurs="0"/>
								</xsd:all>
								<xsd:attribute name="id" type="xsd:token" use="required"/>
							</xsd:complexType>
						</xsd:element>
					</xsd:sequence>
					<xsd:attribute name="id" type="xsd:ID" use="optional"/>
				</xsd:complexType>
			</xsd:element>
			<xsd:element name="Clones" minOccurs="0">
				<xsd:annotation>
					<xsd:documentation>Container Element</xsd:documentation>
				</xsd:annotation>
				<xsd:complexType>
					<xsd:sequence>
						<xsd:element name="Clone" minOccurs="0" maxOccurs="unbounded">
							<xsd:annotation>
								<xsd:documentation>A Recombinant Clone</xsd:documentation>
							</xsd:annotation>
							<xsd:complexType>
								<xsd:all>
									<xsd:element name="CloneName" type="xsd:string" minOccurs="0">
										<xsd:annotation>
											<xsd:documentation>Simple Name of Clone</xsd:documentation>
										</xsd:annotation>
									</xsd:element>
									<xsd:element name="CloneType" type="xsd:anyType" minOccurs="0">
										<xsd:annotation>
											<xsd:documentation>Type of Clone. The Element might be of a type defined in an external schema or any content type is allowed. e.g. a free text string (e.g. BAC, YAC, etc perhaps from a controlled vocabulary), or the content could be an Element of a type defined in another imported schema.</xsd:documentation>
										</xsd:annotation>
									</xsd:element>
									<xsd:element name="CloneAssociatedSequences" type="gmd:AssociatedSequencesType" minOccurs="0">
										<xsd:annotation>
											<xsd:documentation>Container Element for sequences associated with the Clone.This might include amplification primers, clone sequences, end sequences etc.</xsd:documentation>
										</xsd:annotation>
									</xsd:element>
									<xsd:element name="DBIdentifier" type="xsd:string" minOccurs="0">
										<xsd:annotation>
											<xsd:documentation>Internal Datasource Identifier</xsd:documentation>
										</xsd:annotation>
									</xsd:element>
									<xsd:element ref="gmd:DataAccessMethod" minOccurs="0"/>
									<xsd:element name="SpeciesREF" type="gmd:REFType" minOccurs="0">
										<xsd:annotation>
											<xsd:documentation>Foreign Key to the identifier of source Species</xsd:documentation>
										</xsd:annotation>
									</xsd:element>
									<xsd:element name="OtherCloneData" type="xsd:anyType" minOccurs="0">
										<xsd:annotation>
											<xsd:documentation>Untyped Element to hold any other XML, for example by importing a third party external Schema</xsd:documentation>
										</xsd:annotation>
									</xsd:element>
									<xsd:element ref="gmd:ExternalReferenceREFS" minOccurs="0"/>
								</xsd:all>
								<xsd:attribute name="id" type="xsd:token" use="required"/>
							</xsd:complexType>
						</xsd:element>
					</xsd:sequence>
					<xsd:attribute name="id" type="xsd:ID" use="optional"/>
				</xsd:complexType>
			</xsd:element>
			<xsd:element name="Probes" minOccurs="0">
				<xsd:annotation>
					<xsd:documentation>Container Element for Nucleic Acid Detection Probes</xsd:documentation>
				</xsd:annotation>
				<xsd:complexType>
					<xsd:sequence>
						<xsd:element name="Probe" minOccurs="0" maxOccurs="unbounded">
							<xsd:annotation>
								<xsd:documentation>A Detectable Nucleotide Sequence which can be positioned on Maps</xsd:documentation>
							</xsd:annotation>
							<xsd:complexType>
								<xsd:all>
									<xsd:element name="ProbeName" type="xsd:string" minOccurs="0">
										<xsd:annotation>
											<xsd:documentation>Simple Name of Probe</xsd:documentation>
										</xsd:annotation>
									</xsd:element>
									<xsd:element name="ProbeAssociatedSequences" type="gmd:AssociatedSequencesType" minOccurs="0">
										<xsd:annotation>
											<xsd:documentation>Container Element for sequences associated with this probe</xsd:documentation>
										</xsd:annotation>
									</xsd:element>
									<xsd:element name="DBIdentifier" type="xsd:string" minOccurs="0">
										<xsd:annotation>
											<xsd:documentation>Internal Datasource Identifier</xsd:documentation>
										</xsd:annotation>
									</xsd:element>
									<xsd:element ref="gmd:DataAccessMethod" minOccurs="0"/>
									<xsd:element name="SpeciesREF" type="gmd:REFType" minOccurs="0">
										<xsd:annotation>
											<xsd:documentation>Foreign Key to the identifier of source Species</xsd:documentation>
										</xsd:annotation>
									</xsd:element>
									<xsd:element name="OtherProbeData" type="xsd:anyType" minOccurs="0">
										<xsd:annotation>
											<xsd:documentation>Untyped Element to hold any other XML, for example by importing a third party external Schema</xsd:documentation>
										</xsd:annotation>
									</xsd:element>
									<xsd:element ref="gmd:ExternalReferenceREFS" minOccurs="0"/>
								</xsd:all>
								<xsd:attribute name="id" type="xsd:token" use="required"/>
							</xsd:complexType>
						</xsd:element>
					</xsd:sequence>
					<xsd:attribute name="id" type="xsd:ID" use="optional"/>
				</xsd:complexType>
			</xsd:element>
			<xsd:element name="QTLs" minOccurs="0">
				<xsd:annotation>
					<xsd:documentation>Container Element for Quantitative Trait Loci</xsd:documentation>
				</xsd:annotation>
				<xsd:complexType>
					<xsd:sequence>
						<xsd:element name="QTL" minOccurs="0" maxOccurs="unbounded">
							<xsd:annotation>
								<xsd:documentation>A Detectable Quantitative Trait Locus</xsd:documentation>
							</xsd:annotation>
							<xsd:complexType>
								<xsd:all>
									<xsd:element name="QTLName" type="xsd:string" minOccurs="0">
										<xsd:annotation>
											<xsd:documentation>Simple Name of QTL</xsd:documentation>
										</xsd:annotation>
									</xsd:element>
									<xsd:element name="QTLDetails" type="xsd:anyType" minOccurs="0">
										<xsd:annotation>
											<xsd:documentation>Details about this Trait. The Element might be of a type defined in an external schema or any content type is allowed. e.g. a free text string (perhaps from a controlled vocabulary), or the content could be an Element of a type defined in another imported schema.</xsd:documentation>
										</xsd:annotation>
									</xsd:element>
									<xsd:element name="DBIdentifier" type="xsd:string" minOccurs="0">
										<xsd:annotation>
											<xsd:documentation>Internal Datasource Identifier</xsd:documentation>
										</xsd:annotation>
									</xsd:element>
									<xsd:element ref="gmd:DataAccessMethod" minOccurs="0"/>
									<xsd:element name="SpeciesREF" type="gmd:REFType" minOccurs="0">
										<xsd:annotation>
											<xsd:documentation>Foreign Key to the identifier of source Species</xsd:documentation>
										</xsd:annotation>
									</xsd:element>
									<xsd:element name="OtherQTLData" type="xsd:anyType" minOccurs="0">
										<xsd:annotation>
											<xsd:documentation>Untyped Element to hold any other XML, for example by importing a third party external Schema</xsd:documentation>
										</xsd:annotation>
									</xsd:element>
									<xsd:element ref="gmd:ExternalReferenceREFS" minOccurs="0"/>
								</xsd:all>
								<xsd:attribute name="id" type="xsd:token" use="required"/>
							</xsd:complexType>
						</xsd:element>
					</xsd:sequence>
					<xsd:attribute name="id" type="xsd:ID" use="optional"/>
				</xsd:complexType>
			</xsd:element>
			<xsd:element name="Sequences" minOccurs="0">
				<xsd:annotation>
					<xsd:documentation>Container Element for Nucleotide Sequences</xsd:documentation>
				</xsd:annotation>
				<xsd:complexType>
					<xsd:sequence>
						<xsd:element name="Sequence" minOccurs="0" maxOccurs="unbounded">
							<xsd:annotation>
								<xsd:documentation>Sequence representation of a DNA Fragment. It may be an actual DNA sequence, or a pointer to a external database</xsd:documentation>
							</xsd:annotation>
							<xsd:complexType>
								<xsd:all>
									<xsd:element name="SequenceName" type="xsd:string" minOccurs="0">
										<xsd:annotation>
											<xsd:documentation>Sequence Name</xsd:documentation>
										</xsd:annotation>
									</xsd:element>
									<xsd:element name="SequenceType" type="xsd:anyType" minOccurs="0">
										<xsd:annotation>
											<xsd:documentation>Type of Sequence. The Element might be of a type defined in an external schema or any content type is allowed. e.g. a free text string (perhaps from a controlled vocabulary), or the content could be an Element of a type defined in another imported schema.</xsd:documentation>
										</xsd:annotation>
									</xsd:element>
									<xsd:element name="BaseSequence" type="xsd:anyType" minOccurs="0">
										<xsd:annotation>
											<xsd:documentation>Actual Nucleotide Sequence of Molecule. A free text string or any (imported) type or content. </xsd:documentation>
										</xsd:annotation>
									</xsd:element>
									<xsd:element name="DBIdentifier" type="xsd:string" minOccurs="0">
										<xsd:annotation>
											<xsd:documentation>Internal Datasource Identifier</xsd:documentation>
										</xsd:annotation>
									</xsd:element>
									<xsd:element ref="gmd:DataAccessMethod" minOccurs="0"/>
									<xsd:element name="SpeciesREF" type="gmd:REFType" minOccurs="0">
										<xsd:annotation>
											<xsd:documentation>Foreign Key to the identifier of source Species</xsd:documentation>
										</xsd:annotation>
									</xsd:element>
									<xsd:element name="OtherSequenceData" type="xsd:anyType" minOccurs="0">
										<xsd:annotation>
											<xsd:documentation>Untyped Element to hold any other XML, for example by importing a third party external Schema</xsd:documentation>
										</xsd:annotation>
									</xsd:element>
									<xsd:element ref="gmd:ExternalReferenceREFS" minOccurs="0"/>
								</xsd:all>
								<xsd:attribute name="id" type="xsd:token" use="required"/>
							</xsd:complexType>
						</xsd:element>
					</xsd:sequence>
					<xsd:attribute name="id" type="xsd:ID" use="optional"/>
				</xsd:complexType>
			</xsd:element>
			<xsd:element name="Assertions" minOccurs="0">
				<xsd:annotation>
					<xsd:documentation>Container Element for assertions about objects in the DataSet</xsd:documentation>
				</xsd:annotation>
				<xsd:complexType>
					<xsd:sequence>
						<xsd:element name="Assertion" minOccurs="0" maxOccurs="unbounded">
							<xsd:annotation>
								<xsd:documentation>An assertion about any DataSet Object. Could include third party observations.</xsd:documentation>
							</xsd:annotation>
							<xsd:complexType>
								<xsd:all>
									<xsd:element name="AssertionType" type="xsd:anyType">
										<xsd:annotation>
											<xsd:documentation>The Element might be of a type defined in an external schema or any content type is allowed. e.g. a free text string (e.g. obsolete data, incorrect data etc.,perhaps from a controlled vocabulary), or the content could be an Element of a type defined in another imported schema.</xsd:documentation>
										</xsd:annotation>
									</xsd:element>
									<xsd:element name="SubjectREF" type="gmd:REFType">
										<xsd:annotation>
											<xsd:documentation>The Foreign Key to the id attribute of the Element that is the Subject of the Assertion</xsd:documentation>
										</xsd:annotation>
									</xsd:element>
									<xsd:element name="DBIdentifier" type="xsd:string" minOccurs="0">
										<xsd:annotation>
											<xsd:documentation>Internal Datasource Identifier for the Assertion</xsd:documentation>
										</xsd:annotation>
									</xsd:element>
									<xsd:element ref="gmd:DataAccessMethod" minOccurs="0"/>
									<xsd:element name="OtherAssertionData" type="xsd:anyType" minOccurs="0">
										<xsd:annotation>
											<xsd:documentation>Untyped Element to hold any other XML, for example by importing a third party external Schema</xsd:documentation>
										</xsd:annotation>
									</xsd:element>
									<xsd:element ref="gmd:ExternalReferenceREFS" minOccurs="0"/>
								</xsd:all>
								<xsd:attribute name="id" type="xsd:token" use="required"/>
							</xsd:complexType>
						</xsd:element>
					</xsd:sequence>
					<xsd:attribute name="id" type="xsd:ID" use="optional"/>
				</xsd:complexType>
			</xsd:element>
			<xsd:element name="Relationships" minOccurs="0">
				<xsd:annotation>
					<xsd:documentation>Container Element for asserted relationships between two Data Objects</xsd:documentation>
				</xsd:annotation>
				<xsd:complexType>
					<xsd:sequence>
						<xsd:element name="Relationship" minOccurs="0" maxOccurs="unbounded">
							<xsd:annotation>
								<xsd:documentation>Details about a Relationship between any two data Elements. Often the relationship is directional: Subject to Object</xsd:documentation>
							</xsd:annotation>
							<xsd:complexType>
								<xsd:all>
									<xsd:element name="RelationshipType" type="xsd:anyType">
										<xsd:annotation>
											<xsd:documentation>The nature of the relationship. The Element be of a type defined in an external schema or any content type is allowed. e.g. a free text string (perhaps from a controlled vocabulary), or the content could be an Element of a type defined in another imported schema.</xsd:documentation>
										</xsd:annotation>
									</xsd:element>
									<xsd:element name="SubjectREF" type="gmd:REFType">
										<xsd:annotation>
											<xsd:documentation>The Foreign Key to the id attribute of the data Element that is the Subject of the Relationship</xsd:documentation>
										</xsd:annotation>
									</xsd:element>
									<xsd:element name="ObjectREF" type="gmd:REFType">
										<xsd:annotation>
											<xsd:documentation>The Foreign Key to the id attribute of  data Element that is the Object of the Relationship</xsd:documentation>
										</xsd:annotation>
									</xsd:element>
									<xsd:element name="DBIdentifier" type="xsd:string" minOccurs="0">
										<xsd:annotation>
											<xsd:documentation>Internal Datasource Identifier for the Assertion</xsd:documentation>
										</xsd:annotation>
									</xsd:element>
									<xsd:element ref="gmd:DataAccessMethod" minOccurs="0"/>
									<xsd:element name="OtherRelationshipData" type="xsd:anyType" minOccurs="0">
										<xsd:annotation>
											<xsd:documentation>Untyped Element to hold any other XML, for example by importing a third party external Schema</xsd:documentation>
										</xsd:annotation>
									</xsd:element>
									<xsd:element ref="gmd:ExternalReferenceREFS" minOccurs="0"/>
								</xsd:all>
								<xsd:attribute name="id" type="xsd:token" use="required"/>
							</xsd:complexType>
						</xsd:element>
					</xsd:sequence>
					<xsd:attribute name="id" type="xsd:ID" use="optional"/>
				</xsd:complexType>
			</xsd:element>
			<xsd:element name="ExternalReferences" minOccurs="0">
				<xsd:annotation>
					<xsd:documentation>Container Element for references to external datasources</xsd:documentation>
				</xsd:annotation>
				<xsd:complexType>
					<xsd:sequence>
						<xsd:element name="ExternalReference" type="gmd:ExternalReferenceType" minOccurs="0" maxOccurs="unbounded">
							<xsd:annotation>
								<xsd:documentation>A reference to an external datasource</xsd:documentation>
							</xsd:annotation>
						</xsd:element>
						<xsd:element name="ExternalGUID" minOccurs="0" maxOccurs="unbounded">
							<xsd:annotation>
								<xsd:documentation>Some Globally Unique Resource Identifier (e.g. a URI or LSID).</xsd:documentation>
							</xsd:annotation>
							<xsd:complexType>
								<xsd:simpleContent>
									<xsd:extension base="xsd:string">
										<xsd:attribute name="id" type="xsd:token" use="required"/>
									</xsd:extension>
								</xsd:simpleContent>
							</xsd:complexType>
						</xsd:element>
					</xsd:sequence>
					<xsd:attribute name="id" type="xsd:ID" use="optional"/>
				</xsd:complexType>
			</xsd:element>
			<xsd:element name="DataSources" minOccurs="0">
				<xsd:annotation>
					<xsd:documentation>Container Element for adhoc DataSources not included in the Schema.</xsd:documentation>
				</xsd:annotation>
				<xsd:complexType>
					<xsd:sequence>
						<xsd:element name="DataSource" minOccurs="0" maxOccurs="unbounded">
							<xsd:annotation>
								<xsd:documentation>adhoc DataSources not included in the Schema (PubMed, GenBank, ENSEMBL, ARKetc.)</xsd:documentation>
							</xsd:annotation>
							<xsd:complexType>
								<xsd:complexContent>
									<xsd:restriction base="gmd:DataSourceType">
										<xsd:all>
											<xsd:element name="DataSourceName" type="xsd:string" minOccurs="0"/>
											<xsd:element name="DataSourceURL" type="xsd:anyURI" minOccurs="0"/>
											<xsd:element ref="gmd:ExternalReferenceREF" minOccurs="0"/>
										</xsd:all>
										<xsd:attribute name="id" type="xsd:token" use="required"/>
									</xsd:restriction>
								</xsd:complexContent>
							</xsd:complexType>
						</xsd:element>
					</xsd:sequence>
					<xsd:attribute name="id" type="xsd:ID" use="optional"/>
				</xsd:complexType>
			</xsd:element>
		</xsd:all>
		<xsd:attribute name="id" type="xsd:ID" use="optional"/>
	</xsd:complexType>
	<xsd:complexType name="ExternalReferenceType">
		<xsd:annotation>
			<xsd:documentation>Base Type for ExternalReference Elements</xsd:documentation>
		</xsd:annotation>
		<xsd:all>
			<xsd:element name="DataSource" type="gmd:REFType">
				<xsd:annotation>
					<xsd:documentation>Foreign Key to a DataSource Element</xsd:documentation>
				</xsd:annotation>
			</xsd:element>
			<xsd:element name="SourceID" type="xsd:string">
				<xsd:annotation>
					<xsd:documentation>The ID of the data object in the referenced external datasource</xsd:documentation>
				</xsd:annotation>
			</xsd:element>
			<xsd:element ref="gmd:DataAccessMethod" minOccurs="0"/>
		</xsd:all>
		<xsd:attribute name="id" type="xsd:token" use="required"/>
	</xsd:complexType>
	<xsd:complexType name="DataSourceType">
		<xsd:annotation>
			<xsd:documentation>Base Type for DataSource Elements.</xsd:documentation>
		</xsd:annotation>
		<xsd:all>
			<xsd:element name="DataSourceName" type="xsd:string" minOccurs="0"/>
			<xsd:element name="DataSourceURL" type="xsd:anyURI" minOccurs="0"/>
			<xsd:element ref="gmd:ExternalReferenceREF" minOccurs="0"/>
		</xsd:all>
		<xsd:attribute name="id" type="xsd:token" use="required"/>
	</xsd:complexType>
	<xsd:element name="ExternalReferenceREFS">
		<xsd:annotation>
			<xsd:documentation>Container for References to External Datasources</xsd:documentation>
		</xsd:annotation>
		<xsd:complexType>
			<xsd:sequence>
				<xsd:element ref="gmd:ExternalReferenceREF" minOccurs="0" maxOccurs="unbounded"/>
			</xsd:sequence>
		</xsd:complexType>
	</xsd:element>
	<xsd:element name="ExternalReferenceREF" type="gmd:REFType">
		<xsd:annotation>
			<xsd:documentation>Foreign Key to an ExternalReference</xsd:documentation>
		</xsd:annotation>
	</xsd:element>
	<xsd:element name="DataAccessMethod">
		<xsd:annotation>
			<xsd:documentation>Details of how to access full details of this object from source database.</xsd:documentation>
		</xsd:annotation>
		<xsd:complexType>
			<xsd:all>
				<xsd:element name="ServiceURLString" type="xsd:string" minOccurs="0">
					<xsd:annotation>
						<xsd:documentation>String representation of a webservice request URL.</xsd:documentation>
					</xsd:annotation>
				</xsd:element>
				<xsd:element name="WSDLAccessDetails" minOccurs="0">
					<xsd:annotation>
						<xsd:documentation>Specifies a WSDL location and its requisite parameters.</xsd:documentation>
					</xsd:annotation>
					<xsd:complexType>
						<xsd:sequence>
							<xsd:element name="WSDL" type="xsd:anyURI">
								<xsd:annotation>
									<xsd:documentation>URL of a WSDL Document.</xsd:documentation>
								</xsd:annotation>
							</xsd:element>
							<xsd:element name="Method" type="xsd:string" minOccurs="0">
								<xsd:annotation>
									<xsd:documentation>The method Element in the WSDL to call.</xsd:documentation>
								</xsd:annotation>
							</xsd:element>
							<xsd:element name="Parameter" minOccurs="0" maxOccurs="unbounded">
								<xsd:annotation>
									<xsd:documentation>List of parameters for this WSDL/Method request.</xsd:documentation>
								</xsd:annotation>
								<xsd:complexType>
									<xsd:all>
										<xsd:element name="Name" type="xsd:string">
											<xsd:annotation>
												<xsd:documentation>String name of the Parameter.</xsd:documentation>
											</xsd:annotation>
										</xsd:element>
										<xsd:element name="Value" type="xsd:anySimpleType">
											<xsd:annotation>
												<xsd:documentation>Value of the Parameter (typed as defined in the WSDL).</xsd:documentation>
											</xsd:annotation>
										</xsd:element>
									</xsd:all>
								</xsd:complexType>
							</xsd:element>
						</xsd:sequence>
					</xsd:complexType>
				</xsd:element>
				<xsd:element name="OtherAccessMethod" type="xsd:anyType" minOccurs="0">
					<xsd:annotation>
						<xsd:documentation>Untyped Element to hold details of other types of data access points.</xsd:documentation>
					</xsd:annotation>
				</xsd:element>
			</xsd:all>
		</xsd:complexType>
	</xsd:element>
</xsd:schema>
