# Supplementary material for: An XML transfer schema for exchange of genomic and genetic mapping data: implementation as a web service in a Taverna workflow
Source: BMC Bioinformatics. 2009 Aug 14;10:252. doi: 10.1186/1471-2105-10-252 (PMC2743669; doi:10.1186/1471-2105-10-252)
Supplement: Additional file 2 — demo1result1.xml. One of 20 GMD conformant data documents generated by executing demoWorkFlow1 in Taverna. [file 1471-2105-10-252-S2.zip]

Archive with 1 entries (1 files):
- sup2.xml
