# Supplementary material for: An XML transfer schema for exchange of genomic and genetic mapping data: implementation as a web service in a Taverna workflow
Source: BMC Bioinformatics. 2009 Aug 14;10:252. doi: 10.1186/1471-2105-10-252 (PMC2743669; doi:10.1186/1471-2105-10-252)
Supplement: Additional file 2 — demo1result1.xml. One of 20 GMD conformant data documents generated by executing demoWorkFlow1 in Taverna. [file 1471-2105-10-252-S2.zip › sup2.xml]

<gmd:DataSet xmlns:gmd="http://www.thearkdb.org/ws/schema/GenomicMappingData" xmlns="http://www.thearkdb.org/ws/schema/GenomicMappingData" xmlns:gdr="http://www.thearkdb.org/ws/schema/GenomicDataRelationships" xmlns:xsi="http://www.w3.org/2001/XMLSchema-instance" id="DataSet" xsi:schemaLocation="http://www.thearkdb.org/ws/schema/GenomicMappingData http://www.thearkdb.org/ws/schema/v1.0/GenomicMappingData.xsd http://www.thearkdb.org/ws/schema/GenomicDataRelationships http://www.thearkdb.org/ws/schema/v1.0/GenomicDataRelationships.xsd">
	<gmd:Metadata id="Metadata">
		<gmd:Created id="Created">2009-05-05T12:52:50.941+01:00</gmd:Created>
		<gmd:DataSourceREF id="DataSource" idref="ArkDB"/>
		<gmd:Service id="Service">MapService</gmd:Service>
		<gmd:Method id="Method">fetchMapsForChromosome(Pig, 10)</gmd:Method>
		<gmd:Comment id="Comment">This is a list of all of the maps in ArkDB for the Chromosome named '10' of Species: 'Pig'</gmd:Comment>
	</gmd:Metadata>
	<gmd:SpeciesContainer id="SpeciesContainer">
		<gmd:Species id="ARKSPC00000001">
			<gmd:Binomial>Sus scrofa</gmd:Binomial>
			<gmd:CommonName>Pig</gmd:CommonName>
			<gmd:DBIdentifier>ARKSPC00000001</gmd:DBIdentifier>
			<gmd:DataAccessMethod>
				<gmd:WSDLAccessDetails>
					<gmd:WSDL>http://www.thearkdb.org/ws/services/SpeciesService?wsdl</gmd:WSDL>
					<gmd:Method>fetchSpeciesByAccession</gmd:Method>
					<gmd:Parameter>
						<gmd:Name>speciesAccession</gmd:Name>
						<gmd:Value>ARKSPC00000001</gmd:Value>
					</gmd:Parameter>
				</gmd:WSDLAccessDetails>
			</gmd:DataAccessMethod>
		</gmd:Species>
	</gmd:SpeciesContainer>
	<gmd:Chromosomes id="Chromosomes">
		<gmd:Chromosome id="ARKCHR00000010">
			<gmd:ChromosomeName>10</gmd:ChromosomeName>
			<gmd:DBIdentifier>ARKCHR00000010</gmd:DBIdentifier>
			<gmd:DataAccessMethod>
				<gmd:WSDLAccessDetails>
					<gmd:WSDL>http://www.thearkdb.org/ws/services/MapService?wsdl</gmd:WSDL>
					<gmd:Method>fetchMapsForChromosomeAccession</gmd:Method>
					<gmd:Parameter>
						<gmd:Name>chromosomeAccession</gmd:Name>
						<gmd:Value>ARKCHR00000010</gmd:Value>
					</gmd:Parameter>
				</gmd:WSDLAccessDetails>
			</gmd:DataAccessMethod>
			<gmd:SpeciesREF idref="ARKSPC00000001">ARKSPC00000001</gmd:SpeciesREF>
		</gmd:Chromosome>
	</gmd:Chromosomes>
	<gmd:Maps id="Maps">
		<gmd:Map id="ARKCGM00000010">
			<gmd:MapName>Cytogenetic Map</gmd:MapName>
			<gmd:UsefulMapName>Cytogenetic Map (N/A) Cytogenetic Map</gmd:UsefulMapName>
			<gmd:MapType xmlns:xs="http://www.w3.org/2001/XMLSchema" xsi:type="xs:string">CytogeneticMap</gmd:MapType>
			<gmd:StartCoordinate>0.0</gmd:StartCoordinate>
			<gmd:EndCoordinate>1.0</gmd:EndCoordinate>
			<gmd:MapSex>N/A</gmd:MapSex>
			<gmd:ChromosomeREF idref="ARKCHR00000010">ARKCHR00000010</gmd:ChromosomeREF>
			<gmd:SourceObjectREF idref="ARKCHR00000010">ARKCHR00000010</gmd:SourceObjectREF>
			<gmd:Mappings/>
			<gmd:DBIdentifier>ARKCGM00000010</gmd:DBIdentifier>
			<gmd:DataAccessMethod>
				<gmd:WSDLAccessDetails>
					<gmd:WSDL>http://www.thearkdb.org/ws/services/MappingService?wsdl</gmd:WSDL>
					<gmd:Method>fetchMappingsForMap</gmd:Method>
					<gmd:Parameter>
						<gmd:Name>mapAccession</gmd:Name>
						<gmd:Value>ARKCGM00000010</gmd:Value>
					</gmd:Parameter>
				</gmd:WSDLAccessDetails>
			</gmd:DataAccessMethod>
			<gmd:Units xmlns:xs="http://www.w3.org/2001/XMLSchema" xsi:type="xs:string"/>
			<gmd:SpeciesREF idref="ARKSPC00000001">ARKSPC00000001</gmd:SpeciesREF>
		</gmd:Map>
		<gmd:Map id="ARKLGP00000002">
			<gmd:MapName>10</gmd:MapName>
			<gmd:UsefulMapName>USDA-MARC v1 (A) (A) 10</gmd:UsefulMapName>
			<gmd:MapType xmlns:xs="http://www.w3.org/2001/XMLSchema" xsi:type="xs:string">LinkageGroup</gmd:MapType>
			<gmd:StartCoordinate>0.0</gmd:StartCoordinate>
			<gmd:EndCoordinate>104.3</gmd:EndCoordinate>
			<gmd:AnalysisREF idref="ARKMAP00000001">ARKMAP00000001</gmd:AnalysisREF>
			<gmd:MapSex>A</gmd:MapSex>
			<gmd:ChromosomeREF idref="ARKCHR00000010">ARKCHR00000010</gmd:ChromosomeREF>
			<gmd:SourceObjectREF idref="ARKCHR00000010">ARKCHR00000010</gmd:SourceObjectREF>
			<gmd:Mappings/>
			<gmd:DBIdentifier>ARKLGP00000002</gmd:DBIdentifier>
			<gmd:DataAccessMethod>
				<gmd:WSDLAccessDetails>
					<gmd:WSDL>http://www.thearkdb.org/ws/services/MappingService?wsdl</gmd:WSDL>
					<gmd:Method>fetchMappingsForMap</gmd:Method>
					<gmd:Parameter>
						<gmd:Name>mapAccession</gmd:Name>
						<gmd:Value>ARKLGP00000002</gmd:Value>
					</gmd:Parameter>
				</gmd:WSDLAccessDetails>
			</gmd:DataAccessMethod>
			<gmd:Units xmlns:xs="http://www.w3.org/2001/XMLSchema" xsi:type="xs:string"/>
			<gmd:SpeciesREF idref="ARKSPC00000001">ARKSPC00000001</gmd:SpeciesREF>
			<gmd:ExternalReferenceREFS>
				<gmd:ExternalReferenceREF idref="PubMed8138161">8138161</gmd:ExternalReferenceREF>
			</gmd:ExternalReferenceREFS>
		</gmd:Map>
		<gmd:Map id="ARKLGP00000020">
			<gmd:MapName>10</gmd:MapName>
			<gmd:UsefulMapName>PiGMaP SSC10 v1.5 (A) (A) 10</gmd:UsefulMapName>
			<gmd:MapType xmlns:xs="http://www.w3.org/2001/XMLSchema" xsi:type="xs:string">LinkageGroup</gmd:MapType>
			<gmd:StartCoordinate>0.0</gmd:StartCoordinate>
			<gmd:EndCoordinate>114.0</gmd:EndCoordinate>
			<gmd:AnalysisREF idref="ARKMAP00000002">ARKMAP00000002</gmd:AnalysisREF>
			<gmd:MapSex>A</gmd:MapSex>
			<gmd:ChromosomeREF idref="ARKCHR00000010">ARKCHR00000010</gmd:ChromosomeREF>
			<gmd:SourceObjectREF idref="ARKCHR00000010">ARKCHR00000010</gmd:SourceObjectREF>
			<gmd:Mappings/>
			<gmd:DBIdentifier>ARKLGP00000020</gmd:DBIdentifier>
			<gmd:DataAccessMethod>
				<gmd:WSDLAccessDetails>
					<gmd:WSDL>http://www.thearkdb.org/ws/services/MappingService?wsdl</gmd:WSDL>
					<gmd:Method>fetchMappingsForMap</gmd:Method>
					<gmd:Parameter>
						<gmd:Name>mapAccession</gmd:Name>
						<gmd:Value>ARKLGP00000020</gmd:Value>
					</gmd:Parameter>
				</gmd:WSDLAccessDetails>
			</gmd:DataAccessMethod>
			<gmd:Units xmlns:xs="http://www.w3.org/2001/XMLSchema" xsi:type="xs:string"/>
			<gmd:SpeciesREF idref="ARKSPC00000001">ARKSPC00000001</gmd:SpeciesREF>
			<gmd:ExternalReferenceREFS>
				<gmd:ExternalReferenceREF idref="PubMed7608515">7608515</gmd:ExternalReferenceREF>
			</gmd:ExternalReferenceREFS>
		</gmd:Map>
		<gmd:Map id="ARKLGP00000021">
			<gmd:MapName>10</gmd:MapName>
			<gmd:UsefulMapName>PiGMaP SSC10 v1.5 (F) (F) 10</gmd:UsefulMapName>
			<gmd:MapType xmlns:xs="http://www.w3.org/2001/XMLSchema" xsi:type="xs:string">LinkageGroup</gmd:MapType>
			<gmd:StartCoordinate>0.0</gmd:StartCoordinate>
			<gmd:EndCoordinate>125.0</gmd:EndCoordinate>
			<gmd:AnalysisREF idref="ARKMAP00000003">ARKMAP00000003</gmd:AnalysisREF>
			<gmd:MapSex>F</gmd:MapSex>
			<gmd:ChromosomeREF idref="ARKCHR00000010">ARKCHR00000010</gmd:ChromosomeREF>
			<gmd:SourceObjectREF idref="ARKCHR00000010">ARKCHR00000010</gmd:SourceObjectREF>
			<gmd:Mappings/>
			<gmd:DBIdentifier>ARKLGP00000021</gmd:DBIdentifier>
			<gmd:DataAccessMethod>
				<gmd:WSDLAccessDetails>
					<gmd:WSDL>http://www.thearkdb.org/ws/services/MappingService?wsdl</gmd:WSDL>
					<gmd:Method>fetchMappingsForMap</gmd:Method>
					<gmd:Parameter>
						<gmd:Name>mapAccession</gmd:Name>
						<gmd:Value>ARKLGP00000021</gmd:Value>
					</gmd:Parameter>
				</gmd:WSDLAccessDetails>
			</gmd:DataAccessMethod>
			<gmd:Units xmlns:xs="http://www.w3.org/2001/XMLSchema" xsi:type="xs:string"/>
			<gmd:SpeciesREF idref="ARKSPC00000001">ARKSPC00000001</gmd:SpeciesREF>
			<gmd:ExternalReferenceREFS>
				<gmd:ExternalReferenceREF idref="PubMed7608515">7608515</gmd:ExternalReferenceREF>
			</gmd:ExternalReferenceREFS>
		</gmd:Map>
		<gmd:Map id="ARKLGP00000022">
			<gmd:MapName>10</gmd:MapName>
			<gmd:UsefulMapName>PiGMaP SSC10 v1.5 (M) (M) 10</gmd:UsefulMapName>
			<gmd:MapType xmlns:xs="http://www.w3.org/2001/XMLSchema" xsi:type="xs:string">LinkageGroup</gmd:MapType>
			<gmd:StartCoordinate>0.0</gmd:StartCoordinate>
			<gmd:EndCoordinate>107.0</gmd:EndCoordinate>
			<gmd:AnalysisREF idref="ARKMAP00000004">ARKMAP00000004</gmd:AnalysisREF>
			<gmd:MapSex>M</gmd:MapSex>
			<gmd:ChromosomeREF idref="ARKCHR00000010">ARKCHR00000010</gmd:ChromosomeREF>
			<gmd:SourceObjectREF idref="ARKCHR00000010">ARKCHR00000010</gmd:SourceObjectREF>
			<gmd:Mappings/>
			<gmd:DBIdentifier>ARKLGP00000022</gmd:DBIdentifier>
			<gmd:DataAccessMethod>
				<gmd:WSDLAccessDetails>
					<gmd:WSDL>http://www.thearkdb.org/ws/services/MappingService?wsdl</gmd:WSDL>
					<gmd:Method>fetchMappingsForMap</gmd:Method>
					<gmd:Parameter>
						<gmd:Name>mapAccession</gmd:Name>
						<gmd:Value>ARKLGP00000022</gmd:Value>
					</gmd:Parameter>
				</gmd:WSDLAccessDetails>
			</gmd:DataAccessMethod>
			<gmd:Units xmlns:xs="http://www.w3.org/2001/XMLSchema" xsi:type="xs:string"/>
			<gmd:SpeciesREF idref="ARKSPC00000001">ARKSPC00000001</gmd:SpeciesREF>
			<gmd:ExternalReferenceREFS>
				<gmd:ExternalReferenceREF idref="PubMed7608515">7608515</gmd:ExternalReferenceREF>
			</gmd:ExternalReferenceREFS>
		</gmd:Map>
		<gmd:Map id="ARKLGP00000024">
			<gmd:MapName>10</gmd:MapName>
			<gmd:UsefulMapName>PiGMaP v1 (A) (A) 10</gmd:UsefulMapName>
			<gmd:MapType xmlns:xs="http://www.w3.org/2001/XMLSchema" xsi:type="xs:string">LinkageGroup</gmd:MapType>
			<gmd:StartCoordinate>0.0</gmd:StartCoordinate>
			<gmd:EndCoordinate>40.0</gmd:EndCoordinate>
			<gmd:AnalysisREF idref="ARKMAP00000005">ARKMAP00000005</gmd:AnalysisREF>
			<gmd:MapSex>A</gmd:MapSex>
			<gmd:ChromosomeREF idref="ARKCHR00000010">ARKCHR00000010</gmd:ChromosomeREF>
			<gmd:SourceObjectREF idref="ARKCHR00000010">ARKCHR00000010</gmd:SourceObjectREF>
			<gmd:Mappings/>
			<gmd:DBIdentifier>ARKLGP00000024</gmd:DBIdentifier>
			<gmd:DataAccessMethod>
				<gmd:WSDLAccessDetails>
					<gmd:WSDL>http://www.thearkdb.org/ws/services/MappingService?wsdl</gmd:WSDL>
					<gmd:Method>fetchMappingsForMap</gmd:Method>
					<gmd:Parameter>
						<gmd:Name>mapAccession</gmd:Name>
						<gmd:Value>ARKLGP00000024</gmd:Value>
					</gmd:Parameter>
				</gmd:WSDLAccessDetails>
			</gmd:DataAccessMethod>
			<gmd:Units xmlns:xs="http://www.w3.org/2001/XMLSchema" xsi:type="xs:string"/>
			<gmd:SpeciesREF idref="ARKSPC00000001">ARKSPC00000001</gmd:SpeciesREF>
			<gmd:ExternalReferenceREFS>
				<gmd:ExternalReferenceREF idref="PubMed7749223">7749223</gmd:ExternalReferenceREF>
			</gmd:ExternalReferenceREFS>
		</gmd:Map>
		<gmd:Map id="ARKLGP00000043">
			<gmd:MapName>10</gmd:MapName>
			<gmd:UsefulMapName>PiGMaP v1 (F) (F) 10</gmd:UsefulMapName>
			<gmd:MapType xmlns:xs="http://www.w3.org/2001/XMLSchema" xsi:type="xs:string">LinkageGroup</gmd:MapType>
			<gmd:StartCoordinate>0.0</gmd:StartCoordinate>
			<gmd:EndCoordinate>45.0</gmd:EndCoordinate>
			<gmd:AnalysisREF idref="ARKMAP00000006">ARKMAP00000006</gmd:AnalysisREF>
			<gmd:MapSex>F</gmd:MapSex>
			<gmd:ChromosomeREF idref="ARKCHR00000010">ARKCHR00000010</gmd:ChromosomeREF>
			<gmd:SourceObjectREF idref="ARKCHR00000010">ARKCHR00000010</gmd:SourceObjectREF>
			<gmd:Mappings/>
			<gmd:DBIdentifier>ARKLGP00000043</gmd:DBIdentifier>
			<gmd:DataAccessMethod>
				<gmd:WSDLAccessDetails>
					<gmd:WSDL>http://www.thearkdb.org/ws/services/MappingService?wsdl</gmd:WSDL>
					<gmd:Method>fetchMappingsForMap</gmd:Method>
					<gmd:Parameter>
						<gmd:Name>mapAccession</gmd:Name>
						<gmd:Value>ARKLGP00000043</gmd:Value>
					</gmd:Parameter>
				</gmd:WSDLAccessDetails>
			</gmd:DataAccessMethod>
			<gmd:Units xmlns:xs="http://www.w3.org/2001/XMLSchema" xsi:type="xs:string"/>
			<gmd:SpeciesREF idref="ARKSPC00000001">ARKSPC00000001</gmd:SpeciesREF>
			<gmd:ExternalReferenceREFS>
				<gmd:ExternalReferenceREF idref="PubMed7749223">7749223</gmd:ExternalReferenceREF>
			</gmd:ExternalReferenceREFS>
		</gmd:Map>
		<gmd:Map id="ARKLGP00000061">
			<gmd:MapName>10</gmd:MapName>
			<gmd:UsefulMapName>PiGMaP v1 (M) (M) 10</gmd:UsefulMapName>
			<gmd:MapType xmlns:xs="http://www.w3.org/2001/XMLSchema" xsi:type="xs:string">LinkageGroup</gmd:MapType>
			<gmd:StartCoordinate>0.0</gmd:StartCoordinate>
			<gmd:EndCoordinate>36.0</gmd:EndCoordinate>
			<gmd:AnalysisREF idref="ARKMAP00000007">ARKMAP00000007</gmd:AnalysisREF>
			<gmd:MapSex>M</gmd:MapSex>
			<gmd:ChromosomeREF idref="ARKCHR00000010">ARKCHR00000010</gmd:ChromosomeREF>
			<gmd:SourceObjectREF idref="ARKCHR00000010">ARKCHR00000010</gmd:SourceObjectREF>
			<gmd:Mappings/>
			<gmd:DBIdentifier>ARKLGP00000061</gmd:DBIdentifier>
			<gmd:DataAccessMethod>
				<gmd:WSDLAccessDetails>
					<gmd:WSDL>http://www.thearkdb.org/ws/services/MappingService?wsdl</gmd:WSDL>
					<gmd:Method>fetchMappingsForMap</gmd:Method>
					<gmd:Parameter>
						<gmd:Name>mapAccession</gmd:Name>
						<gmd:Value>ARKLGP00000061</gmd:Value>
					</gmd:Parameter>
				</gmd:WSDLAccessDetails>
			</gmd:DataAccessMethod>
			<gmd:Units xmlns:xs="http://www.w3.org/2001/XMLSchema" xsi:type="xs:string"/>
			<gmd:SpeciesREF idref="ARKSPC00000001">ARKSPC00000001</gmd:SpeciesREF>
			<gmd:ExternalReferenceREFS>
				<gmd:ExternalReferenceREF idref="PubMed7749223">7749223</gmd:ExternalReferenceREF>
			</gmd:ExternalReferenceREFS>
		</gmd:Map>
		<gmd:Map id="ARKLGP00000092">
			<gmd:MapName>10</gmd:MapName>
			<gmd:UsefulMapName>Nordic v1 (A) (A) 10</gmd:UsefulMapName>
			<gmd:MapType xmlns:xs="http://www.w3.org/2001/XMLSchema" xsi:type="xs:string">LinkageGroup</gmd:MapType>
			<gmd:StartCoordinate>0.0</gmd:StartCoordinate>
			<gmd:EndCoordinate>4.0</gmd:EndCoordinate>
			<gmd:AnalysisREF idref="ARKMAP00000011">ARKMAP00000011</gmd:AnalysisREF>
			<gmd:MapSex>A</gmd:MapSex>
			<gmd:ChromosomeREF idref="ARKCHR00000010">ARKCHR00000010</gmd:ChromosomeREF>
			<gmd:SourceObjectREF idref="ARKCHR00000010">ARKCHR00000010</gmd:SourceObjectREF>
			<gmd:Mappings/>
			<gmd:DBIdentifier>ARKLGP00000092</gmd:DBIdentifier>
			<gmd:DataAccessMethod>
				<gmd:WSDLAccessDetails>
					<gmd:WSDL>http://www.thearkdb.org/ws/services/MappingService?wsdl</gmd:WSDL>
					<gmd:Method>fetchMappingsForMap</gmd:Method>
					<gmd:Parameter>
						<gmd:Name>mapAccession</gmd:Name>
						<gmd:Value>ARKLGP00000092</gmd:Value>
					</gmd:Parameter>
				</gmd:WSDLAccessDetails>
			</gmd:DataAccessMethod>
			<gmd:Units xmlns:xs="http://www.w3.org/2001/XMLSchema" xsi:type="xs:string"/>
			<gmd:SpeciesREF idref="ARKSPC00000001">ARKSPC00000001</gmd:SpeciesREF>
			<gmd:ExternalReferenceREFS>
				<gmd:ExternalReferenceREF idref="PubMed7982563">7982563</gmd:ExternalReferenceREF>
			</gmd:ExternalReferenceREFS>
		</gmd:Map>
		<gmd:Map id="ARKLGP00000116">
			<gmd:MapName>10</gmd:MapName>
			<gmd:UsefulMapName>Nordic v2 (A) (A) 10</gmd:UsefulMapName>
			<gmd:MapType xmlns:xs="http://www.w3.org/2001/XMLSchema" xsi:type="xs:string">LinkageGroup</gmd:MapType>
			<gmd:StartCoordinate>0.0</gmd:StartCoordinate>
			<gmd:EndCoordinate>107.7</gmd:EndCoordinate>
			<gmd:AnalysisREF idref="ARKMAP00000017">ARKMAP00000017</gmd:AnalysisREF>
			<gmd:MapSex>A</gmd:MapSex>
			<gmd:ChromosomeREF idref="ARKCHR00000010">ARKCHR00000010</gmd:ChromosomeREF>
			<gmd:SourceObjectREF idref="ARKCHR00000010">ARKCHR00000010</gmd:SourceObjectREF>
			<gmd:Mappings/>
			<gmd:DBIdentifier>ARKLGP00000116</gmd:DBIdentifier>
			<gmd:DataAccessMethod>
				<gmd:WSDLAccessDetails>
					<gmd:WSDL>http://www.thearkdb.org/ws/services/MappingService?wsdl</gmd:WSDL>
					<gmd:Method>fetchMappingsForMap</gmd:Method>
					<gmd:Parameter>
						<gmd:Name>mapAccession</gmd:Name>
						<gmd:Value>ARKLGP00000116</gmd:Value>
					</gmd:Parameter>
				</gmd:WSDLAccessDetails>
			</gmd:DataAccessMethod>
			<gmd:Units xmlns:xs="http://www.w3.org/2001/XMLSchema" xsi:type="xs:string"/>
			<gmd:SpeciesREF idref="ARKSPC00000001">ARKSPC00000001</gmd:SpeciesREF>
			<gmd:ExternalReferenceREFS>
				<gmd:ExternalReferenceREF idref="PubMed8856923">8856923</gmd:ExternalReferenceREF>
			</gmd:ExternalReferenceREFS>
		</gmd:Map>
		<gmd:Map id="ARKLGP00000134">
			<gmd:MapName>10</gmd:MapName>
			<gmd:UsefulMapName>Nordic v2 (F) (F) 10</gmd:UsefulMapName>
			<gmd:MapType xmlns:xs="http://www.w3.org/2001/XMLSchema" xsi:type="xs:string">LinkageGroup</gmd:MapType>
			<gmd:StartCoordinate>0.0</gmd:StartCoordinate>
			<gmd:EndCoordinate>134.6</gmd:EndCoordinate>
			<gmd:AnalysisREF idref="ARKMAP00000018">ARKMAP00000018</gmd:AnalysisREF>
			<gmd:MapSex>F</gmd:MapSex>
			<gmd:ChromosomeREF idref="ARKCHR00000010">ARKCHR00000010</gmd:ChromosomeREF>
			<gmd:SourceObjectREF idref="ARKCHR00000010">ARKCHR00000010</gmd:SourceObjectREF>
			<gmd:Mappings/>
			<gmd:DBIdentifier>ARKLGP00000134</gmd:DBIdentifier>
			<gmd:DataAccessMethod>
				<gmd:WSDLAccessDetails>
					<gmd:WSDL>http://www.thearkdb.org/ws/services/MappingService?wsdl</gmd:WSDL>
					<gmd:Method>fetchMappingsForMap</gmd:Method>
					<gmd:Parameter>
						<gmd:Name>mapAccession</gmd:Name>
						<gmd:Value>ARKLGP00000134</gmd:Value>
					</gmd:Parameter>
				</gmd:WSDLAccessDetails>
			</gmd:DataAccessMethod>
			<gmd:Units xmlns:xs="http://www.w3.org/2001/XMLSchema" xsi:type="xs:string"/>
			<gmd:SpeciesREF idref="ARKSPC00000001">ARKSPC00000001</gmd:SpeciesREF>
			<gmd:ExternalReferenceREFS>
				<gmd:ExternalReferenceREF idref="PubMed8856923">8856923</gmd:ExternalReferenceREF>
			</gmd:ExternalReferenceREFS>
		</gmd:Map>
		<gmd:Map id="ARKLGP00000153">
			<gmd:MapName>10</gmd:MapName>
			<gmd:UsefulMapName>Nordic v2 (M) (M) 10</gmd:UsefulMapName>
			<gmd:MapType xmlns:xs="http://www.w3.org/2001/XMLSchema" xsi:type="xs:string">LinkageGroup</gmd:MapType>
			<gmd:StartCoordinate>0.0</gmd:StartCoordinate>
			<gmd:EndCoordinate>87.3</gmd:EndCoordinate>
			<gmd:AnalysisREF idref="ARKMAP00000019">ARKMAP00000019</gmd:AnalysisREF>
			<gmd:MapSex>M</gmd:MapSex>
			<gmd:ChromosomeREF idref="ARKCHR00000010">ARKCHR00000010</gmd:ChromosomeREF>
			<gmd:SourceObjectREF idref="ARKCHR00000010">ARKCHR00000010</gmd:SourceObjectREF>
			<gmd:Mappings/>
			<gmd:DBIdentifier>ARKLGP00000153</gmd:DBIdentifier>
			<gmd:DataAccessMethod>
				<gmd:WSDLAccessDetails>
					<gmd:WSDL>http://www.thearkdb.org/ws/services/MappingService?wsdl</gmd:WSDL>
					<gmd:Method>fetchMappingsForMap</gmd:Method>
					<gmd:Parameter>
						<gmd:Name>mapAccession</gmd:Name>
						<gmd:Value>ARKLGP00000153</gmd:Value>
					</gmd:Parameter>
				</gmd:WSDLAccessDetails>
			</gmd:DataAccessMethod>
			<gmd:Units xmlns:xs="http://www.w3.org/2001/XMLSchema" xsi:type="xs:string"/>
			<gmd:SpeciesREF idref="ARKSPC00000001">ARKSPC00000001</gmd:SpeciesREF>
			<gmd:ExternalReferenceREFS>
				<gmd:ExternalReferenceREF idref="PubMed8856923">8856923</gmd:ExternalReferenceREF>
			</gmd:ExternalReferenceREFS>
		</gmd:Map>
		<gmd:Map id="ARKLGP00000185">
			<gmd:MapName>10</gmd:MapName>
			<gmd:UsefulMapName>USDA-MARC v2 (A) (A) 10</gmd:UsefulMapName>
			<gmd:MapType xmlns:xs="http://www.w3.org/2001/XMLSchema" xsi:type="xs:string">LinkageGroup</gmd:MapType>
			<gmd:StartCoordinate>0.0</gmd:StartCoordinate>
			<gmd:EndCoordinate>124.1</gmd:EndCoordinate>
			<gmd:AnalysisREF idref="ARKMAP00000033">ARKMAP00000033</gmd:AnalysisREF>
			<gmd:MapSex>A</gmd:MapSex>
			<gmd:ChromosomeREF idref="ARKCHR00000010">ARKCHR00000010</gmd:ChromosomeREF>
			<gmd:SourceObjectREF idref="ARKCHR00000010">ARKCHR00000010</gmd:SourceObjectREF>
			<gmd:Mappings/>
			<gmd:DBIdentifier>ARKLGP00000185</gmd:DBIdentifier>
			<gmd:DataAccessMethod>
				<gmd:WSDLAccessDetails>
					<gmd:WSDL>http://www.thearkdb.org/ws/services/MappingService?wsdl</gmd:WSDL>
					<gmd:Method>fetchMappingsForMap</gmd:Method>
					<gmd:Parameter>
						<gmd:Name>mapAccession</gmd:Name>
						<gmd:Value>ARKLGP00000185</gmd:Value>
					</gmd:Parameter>
				</gmd:WSDLAccessDetails>
			</gmd:DataAccessMethod>
			<gmd:Units xmlns:xs="http://www.w3.org/2001/XMLSchema" xsi:type="xs:string"/>
			<gmd:SpeciesREF idref="ARKSPC00000001">ARKSPC00000001</gmd:SpeciesREF>
			<gmd:ExternalReferenceREFS>
				<gmd:ExternalReferenceREF idref="PubMed8743988">8743988</gmd:ExternalReferenceREF>
			</gmd:ExternalReferenceREFS>
		</gmd:Map>
		<gmd:Map id="ARKLGP00000213">
			<gmd:MapName>10</gmd:MapName>
			<gmd:UsefulMapName>NIAI-Japan v1 (A) (A) 10</gmd:UsefulMapName>
			<gmd:MapType xmlns:xs="http://www.w3.org/2001/XMLSchema" xsi:type="xs:string">LinkageGroup</gmd:MapType>
			<gmd:StartCoordinate>0.0</gmd:StartCoordinate>
			<gmd:EndCoordinate>131.8</gmd:EndCoordinate>
			<gmd:AnalysisREF idref="ARKMAP00000042">ARKMAP00000042</gmd:AnalysisREF>
			<gmd:MapSex>A</gmd:MapSex>
			<gmd:ChromosomeREF idref="ARKCHR00000010">ARKCHR00000010</gmd:ChromosomeREF>
			<gmd:SourceObjectREF idref="ARKCHR00000010">ARKCHR00000010</gmd:SourceObjectREF>
			<gmd:Mappings/>
			<gmd:DBIdentifier>ARKLGP00000213</gmd:DBIdentifier>
			<gmd:DataAccessMethod>
				<gmd:WSDLAccessDetails>
					<gmd:WSDL>http://www.thearkdb.org/ws/services/MappingService?wsdl</gmd:WSDL>
					<gmd:Method>fetchMappingsForMap</gmd:Method>
					<gmd:Parameter>
						<gmd:Name>mapAccession</gmd:Name>
						<gmd:Value>ARKLGP00000213</gmd:Value>
					</gmd:Parameter>
				</gmd:WSDLAccessDetails>
			</gmd:DataAccessMethod>
			<gmd:Units xmlns:xs="http://www.w3.org/2001/XMLSchema" xsi:type="xs:string"/>
			<gmd:SpeciesREF idref="ARKSPC00000001">ARKSPC00000001</gmd:SpeciesREF>
			<gmd:ExternalReferenceREFS>
				<gmd:ExternalReferenceREF idref="PubMed10612229">10612229</gmd:ExternalReferenceREF>
			</gmd:ExternalReferenceREFS>
		</gmd:Map>
		<gmd:Map id="ARKLGP00000231">
			<gmd:MapName>10</gmd:MapName>
			<gmd:UsefulMapName>NIAI-Japan v1 (F) (F) 10</gmd:UsefulMapName>
			<gmd:MapType xmlns:xs="http://www.w3.org/2001/XMLSchema" xsi:type="xs:string">LinkageGroup</gmd:MapType>
			<gmd:StartCoordinate>0.0</gmd:StartCoordinate>
			<gmd:EndCoordinate>164.5</gmd:EndCoordinate>
			<gmd:AnalysisREF idref="ARKMAP00000043">ARKMAP00000043</gmd:AnalysisREF>
			<gmd:MapSex>F</gmd:MapSex>
			<gmd:ChromosomeREF idref="ARKCHR00000010">ARKCHR00000010</gmd:ChromosomeREF>
			<gmd:SourceObjectREF idref="ARKCHR00000010">ARKCHR00000010</gmd:SourceObjectREF>
			<gmd:Mappings/>
			<gmd:DBIdentifier>ARKLGP00000231</gmd:DBIdentifier>
			<gmd:DataAccessMethod>
				<gmd:WSDLAccessDetails>
					<gmd:WSDL>http://www.thearkdb.org/ws/services/MappingService?wsdl</gmd:WSDL>
					<gmd:Method>fetchMappingsForMap</gmd:Method>
					<gmd:Parameter>
						<gmd:Name>mapAccession</gmd:Name>
						<gmd:Value>ARKLGP00000231</gmd:Value>
					</gmd:Parameter>
				</gmd:WSDLAccessDetails>
			</gmd:DataAccessMethod>
			<gmd:Units xmlns:xs="http://www.w3.org/2001/XMLSchema" xsi:type="xs:string"/>
			<gmd:SpeciesREF idref="ARKSPC00000001">ARKSPC00000001</gmd:SpeciesREF>
			<gmd:ExternalReferenceREFS>
				<gmd:ExternalReferenceREF idref="PubMed10612229">10612229</gmd:ExternalReferenceREF>
			</gmd:ExternalReferenceREFS>
		</gmd:Map>
		<gmd:Map id="ARKLGP00000249">
			<gmd:MapName>10</gmd:MapName>
			<gmd:UsefulMapName>NIAI-Japan v1 (M) (M) 10</gmd:UsefulMapName>
			<gmd:MapType xmlns:xs="http://www.w3.org/2001/XMLSchema" xsi:type="xs:string">LinkageGroup</gmd:MapType>
			<gmd:StartCoordinate>0.0</gmd:StartCoordinate>
			<gmd:EndCoordinate>110.3</gmd:EndCoordinate>
			<gmd:AnalysisREF idref="ARKMAP00000044">ARKMAP00000044</gmd:AnalysisREF>
			<gmd:MapSex>M</gmd:MapSex>
			<gmd:ChromosomeREF idref="ARKCHR00000010">ARKCHR00000010</gmd:ChromosomeREF>
			<gmd:SourceObjectREF idref="ARKCHR00000010">ARKCHR00000010</gmd:SourceObjectREF>
			<gmd:Mappings/>
			<gmd:DBIdentifier>ARKLGP00000249</gmd:DBIdentifier>
			<gmd:DataAccessMethod>
				<gmd:WSDLAccessDetails>
					<gmd:WSDL>http://www.thearkdb.org/ws/services/MappingService?wsdl</gmd:WSDL>
					<gmd:Method>fetchMappingsForMap</gmd:Method>
					<gmd:Parameter>
						<gmd:Name>mapAccession</gmd:Name>
						<gmd:Value>ARKLGP00000249</gmd:Value>
					</gmd:Parameter>
				</gmd:WSDLAccessDetails>
			</gmd:DataAccessMethod>
			<gmd:Units xmlns:xs="http://www.w3.org/2001/XMLSchema" xsi:type="xs:string"/>
			<gmd:SpeciesREF idref="ARKSPC00000001">ARKSPC00000001</gmd:SpeciesREF>
			<gmd:ExternalReferenceREFS>
				<gmd:ExternalReferenceREF idref="PubMed10612229">10612229</gmd:ExternalReferenceREF>
			</gmd:ExternalReferenceREFS>
		</gmd:Map>
		<gmd:Map id="ARKLGP00000289">
			<gmd:MapName>10</gmd:MapName>
			<gmd:UsefulMapName>NIAI-Japan QTL v2 (A) (A) 10</gmd:UsefulMapName>
			<gmd:MapType xmlns:xs="http://www.w3.org/2001/XMLSchema" xsi:type="xs:string">LinkageGroup</gmd:MapType>
			<gmd:StartCoordinate>0.0</gmd:StartCoordinate>
			<gmd:EndCoordinate>139.6</gmd:EndCoordinate>
			<gmd:AnalysisREF idref="ARKMAP00000059">ARKMAP00000059</gmd:AnalysisREF>
			<gmd:MapSex>A</gmd:MapSex>
			<gmd:ChromosomeREF idref="ARKCHR00000010">ARKCHR00000010</gmd:ChromosomeREF>
			<gmd:SourceObjectREF idref="ARKCHR00000010">ARKCHR00000010</gmd:SourceObjectREF>
			<gmd:Mappings/>
			<gmd:DBIdentifier>ARKLGP00000289</gmd:DBIdentifier>
			<gmd:DataAccessMethod>
				<gmd:WSDLAccessDetails>
					<gmd:WSDL>http://www.thearkdb.org/ws/services/MappingService?wsdl</gmd:WSDL>
					<gmd:Method>fetchMappingsForMap</gmd:Method>
					<gmd:Parameter>
						<gmd:Name>mapAccession</gmd:Name>
						<gmd:Value>ARKLGP00000289</gmd:Value>
					</gmd:Parameter>
				</gmd:WSDLAccessDetails>
			</gmd:DataAccessMethod>
			<gmd:Units xmlns:xs="http://www.w3.org/2001/XMLSchema" xsi:type="xs:string"/>
			<gmd:SpeciesREF idref="ARKSPC00000001">ARKSPC00000001</gmd:SpeciesREF>
			<gmd:ExternalReferenceREFS>
				<gmd:ExternalReferenceREF idref="PubMed11167524">11167524</gmd:ExternalReferenceREF>
			</gmd:ExternalReferenceREFS>
		</gmd:Map>
		<gmd:Map id="ARKLGP00000318">
			<gmd:MapName>10</gmd:MapName>
			<gmd:UsefulMapName>Clop, Alex et al 2003 (A) (A) 10</gmd:UsefulMapName>
			<gmd:MapType xmlns:xs="http://www.w3.org/2001/XMLSchema" xsi:type="xs:string">LinkageGroup</gmd:MapType>
			<gmd:StartCoordinate>0.0</gmd:StartCoordinate>
			<gmd:EndCoordinate>100.5</gmd:EndCoordinate>
			<gmd:AnalysisREF idref="ARKMAP00000073">ARKMAP00000073</gmd:AnalysisREF>
			<gmd:MapSex>A</gmd:MapSex>
			<gmd:ChromosomeREF idref="ARKCHR00000010">ARKCHR00000010</gmd:ChromosomeREF>
			<gmd:SourceObjectREF idref="ARKCHR00000010">ARKCHR00000010</gmd:SourceObjectREF>
			<gmd:Mappings/>
			<gmd:DBIdentifier>ARKLGP00000318</gmd:DBIdentifier>
			<gmd:DataAccessMethod>
				<gmd:WSDLAccessDetails>
					<gmd:WSDL>http://www.thearkdb.org/ws/services/MappingService?wsdl</gmd:WSDL>
					<gmd:Method>fetchMappingsForMap</gmd:Method>
					<gmd:Parameter>
						<gmd:Name>mapAccession</gmd:Name>
						<gmd:Value>ARKLGP00000318</gmd:Value>
					</gmd:Parameter>
				</gmd:WSDLAccessDetails>
			</gmd:DataAccessMethod>
			<gmd:Units xmlns:xs="http://www.w3.org/2001/XMLSchema" xsi:type="xs:string"/>
			<gmd:SpeciesREF idref="ARKSPC00000001">ARKSPC00000001</gmd:SpeciesREF>
			<gmd:ExternalReferenceREFS>
				<gmd:ExternalReferenceREF idref="PubMed14629115">14629115</gmd:ExternalReferenceREF>
			</gmd:ExternalReferenceREFS>
		</gmd:Map>
		<gmd:Map id="ARKPHY00000019">
			<gmd:MapName>Estimated Genome Sequence SSC10</gmd:MapName>
			<gmd:UsefulMapName>Pig Estimated Genome Sequence (N/A) Estimated Genome Sequence SSC10</gmd:UsefulMapName>
			<gmd:MapType xmlns:xs="http://www.w3.org/2001/XMLSchema" xsi:type="xs:string">SequenceMap</gmd:MapType>
			<gmd:StartCoordinate>72635.0</gmd:StartCoordinate>
			<gmd:EndCoordinate>7.6315835E7</gmd:EndCoordinate>
			<gmd:AnalysisREF idref="ARKASS00000002">ARKASS00000002</gmd:AnalysisREF>
			<gmd:MapSex>N/A</gmd:MapSex>
			<gmd:ChromosomeREF idref="ARKCHR00000010">ARKCHR00000010</gmd:ChromosomeREF>
			<gmd:SourceObjectREF idref="ARKCHR00000010">ARKCHR00000010</gmd:SourceObjectREF>
			<gmd:Mappings/>
			<gmd:DBIdentifier>ARKPHY00000019</gmd:DBIdentifier>
			<gmd:DataAccessMethod>
				<gmd:WSDLAccessDetails>
					<gmd:WSDL>http://www.thearkdb.org/ws/services/MappingService?wsdl</gmd:WSDL>
					<gmd:Method>fetchMappingsForMap</gmd:Method>
					<gmd:Parameter>
						<gmd:Name>mapAccession</gmd:Name>
						<gmd:Value>ARKPHY00000019</gmd:Value>
					</gmd:Parameter>
				</gmd:WSDLAccessDetails>
			</gmd:DataAccessMethod>
			<gmd:Units xmlns:xs="http://www.w3.org/2001/XMLSchema" xsi:type="xs:string"/>
			<gmd:SpeciesREF idref="ARKSPC00000001">ARKSPC00000001</gmd:SpeciesREF>
		</gmd:Map>
	</gmd:Maps>
	<gmd:Analyses id="Analyses">
		<gmd:Analysis id="ARKMAP00000001">
			<gmd:AnalysisName>USDA-MARC v1 (A)</gmd:AnalysisName>
			<gmd:AnalysisType xmlns:xs="http://www.w3.org/2001/XMLSchema" xsi:type="xs:string">LinkageMap</gmd:AnalysisType>
			<gmd:AnalysisSex>A</gmd:AnalysisSex>
			<gmd:DBIdentifier>ARKMAP00000001</gmd:DBIdentifier>
			<gmd:DataAccessMethod>
				<gmd:WSDLAccessDetails>
					<gmd:WSDL>http://www.thearkdb.org/ws/services/MappingAnalysesService?wsdl</gmd:WSDL>
					<gmd:Method>fetchMapsForAnalysis</gmd:Method>
					<gmd:Parameter>
						<gmd:Name>analysisAccession</gmd:Name>
						<gmd:Value>ARKMAP00000001</gmd:Value>
					</gmd:Parameter>
				</gmd:WSDLAccessDetails>
			</gmd:DataAccessMethod>
			<gmd:SpeciesREF idref="ARKSPC00000001">ARKSPC00000001</gmd:SpeciesREF>
			<gmd:ExternalReferenceREFS>
				<gmd:ExternalReferenceREF idref="PubMed8138161">8138161</gmd:ExternalReferenceREF>
			</gmd:ExternalReferenceREFS>
		</gmd:Analysis>
		<gmd:Analysis id="ARKMAP00000002">
			<gmd:AnalysisName>PiGMaP SSC10 v1.5 (A)</gmd:AnalysisName>
			<gmd:AnalysisType xmlns:xs="http://www.w3.org/2001/XMLSchema" xsi:type="xs:string">LinkageMap</gmd:AnalysisType>
			<gmd:AnalysisSex>A</gmd:AnalysisSex>
			<gmd:DBIdentifier>ARKMAP00000002</gmd:DBIdentifier>
			<gmd:DataAccessMethod>
				<gmd:WSDLAccessDetails>
					<gmd:WSDL>http://www.thearkdb.org/ws/services/MappingAnalysesService?wsdl</gmd:WSDL>
					<gmd:Method>fetchMapsForAnalysis</gmd:Method>
					<gmd:Parameter>
						<gmd:Name>analysisAccession</gmd:Name>
						<gmd:Value>ARKMAP00000002</gmd:Value>
					</gmd:Parameter>
				</gmd:WSDLAccessDetails>
			</gmd:DataAccessMethod>
			<gmd:SpeciesREF idref="ARKSPC00000001">ARKSPC00000001</gmd:SpeciesREF>
			<gmd:ExternalReferenceREFS>
				<gmd:ExternalReferenceREF idref="PubMed7608515">7608515</gmd:ExternalReferenceREF>
			</gmd:ExternalReferenceREFS>
		</gmd:Analysis>
		<gmd:Analysis id="ARKMAP00000003">
			<gmd:AnalysisName>PiGMaP SSC10 v1.5 (F)</gmd:AnalysisName>
			<gmd:AnalysisType xmlns:xs="http://www.w3.org/2001/XMLSchema" xsi:type="xs:string">LinkageMap</gmd:AnalysisType>
			<gmd:AnalysisSex>F</gmd:AnalysisSex>
			<gmd:DBIdentifier>ARKMAP00000003</gmd:DBIdentifier>
			<gmd:DataAccessMethod>
				<gmd:WSDLAccessDetails>
					<gmd:WSDL>http://www.thearkdb.org/ws/services/MappingAnalysesService?wsdl</gmd:WSDL>
					<gmd:Method>fetchMapsForAnalysis</gmd:Method>
					<gmd:Parameter>
						<gmd:Name>analysisAccession</gmd:Name>
						<gmd:Value>ARKMAP00000003</gmd:Value>
					</gmd:Parameter>
				</gmd:WSDLAccessDetails>
			</gmd:DataAccessMethod>
			<gmd:SpeciesREF idref="ARKSPC00000001">ARKSPC00000001</gmd:SpeciesREF>
			<gmd:ExternalReferenceREFS>
				<gmd:ExternalReferenceREF idref="PubMed7608515">7608515</gmd:ExternalReferenceREF>
			</gmd:ExternalReferenceREFS>
		</gmd:Analysis>
		<gmd:Analysis id="ARKMAP00000004">
			<gmd:AnalysisName>PiGMaP SSC10 v1.5 (M)</gmd:AnalysisName>
			<gmd:AnalysisType xmlns:xs="http://www.w3.org/2001/XMLSchema" xsi:type="xs:string">LinkageMap</gmd:AnalysisType>
			<gmd:AnalysisSex>M</gmd:AnalysisSex>
			<gmd:DBIdentifier>ARKMAP00000004</gmd:DBIdentifier>
			<gmd:DataAccessMethod>
				<gmd:WSDLAccessDetails>
					<gmd:WSDL>http://www.thearkdb.org/ws/services/MappingAnalysesService?wsdl</gmd:WSDL>
					<gmd:Method>fetchMapsForAnalysis</gmd:Method>
					<gmd:Parameter>
						<gmd:Name>analysisAccession</gmd:Name>
						<gmd:Value>ARKMAP00000004</gmd:Value>
					</gmd:Parameter>
				</gmd:WSDLAccessDetails>
			</gmd:DataAccessMethod>
			<gmd:SpeciesREF idref="ARKSPC00000001">ARKSPC00000001</gmd:SpeciesREF>
			<gmd:ExternalReferenceREFS>
				<gmd:ExternalReferenceREF idref="PubMed7608515">7608515</gmd:ExternalReferenceREF>
			</gmd:ExternalReferenceREFS>
		</gmd:Analysis>
		<gmd:Analysis id="ARKMAP00000005">
			<gmd:AnalysisName>PiGMaP v1 (A)</gmd:AnalysisName>
			<gmd:AnalysisType xmlns:xs="http://www.w3.org/2001/XMLSchema" xsi:type="xs:string">LinkageMap</gmd:AnalysisType>
			<gmd:AnalysisSex>A</gmd:AnalysisSex>
			<gmd:DBIdentifier>ARKMAP00000005</gmd:DBIdentifier>
			<gmd:DataAccessMethod>
				<gmd:WSDLAccessDetails>
					<gmd:WSDL>http://www.thearkdb.org/ws/services/MappingAnalysesService?wsdl</gmd:WSDL>
					<gmd:Method>fetchMapsForAnalysis</gmd:Method>
					<gmd:Parameter>
						<gmd:Name>analysisAccession</gmd:Name>
						<gmd:Value>ARKMAP00000005</gmd:Value>
					</gmd:Parameter>
				</gmd:WSDLAccessDetails>
			</gmd:DataAccessMethod>
			<gmd:SpeciesREF idref="ARKSPC00000001">ARKSPC00000001</gmd:SpeciesREF>
			<gmd:ExternalReferenceREFS>
				<gmd:ExternalReferenceREF idref="PubMed7749223">7749223</gmd:ExternalReferenceREF>
			</gmd:ExternalReferenceREFS>
		</gmd:Analysis>
		<gmd:Analysis id="ARKMAP00000006">
			<gmd:AnalysisName>PiGMaP v1 (F)</gmd:AnalysisName>
			<gmd:AnalysisType xmlns:xs="http://www.w3.org/2001/XMLSchema" xsi:type="xs:string">LinkageMap</gmd:AnalysisType>
			<gmd:AnalysisSex>F</gmd:AnalysisSex>
			<gmd:DBIdentifier>ARKMAP00000006</gmd:DBIdentifier>
			<gmd:DataAccessMethod>
				<gmd:WSDLAccessDetails>
					<gmd:WSDL>http://www.thearkdb.org/ws/services/MappingAnalysesService?wsdl</gmd:WSDL>
					<gmd:Method>fetchMapsForAnalysis</gmd:Method>
					<gmd:Parameter>
						<gmd:Name>analysisAccession</gmd:Name>
						<gmd:Value>ARKMAP00000006</gmd:Value>
					</gmd:Parameter>
				</gmd:WSDLAccessDetails>
			</gmd:DataAccessMethod>
			<gmd:SpeciesREF idref="ARKSPC00000001">ARKSPC00000001</gmd:SpeciesREF>
			<gmd:ExternalReferenceREFS>
				<gmd:ExternalReferenceREF idref="PubMed7749223">7749223</gmd:ExternalReferenceREF>
			</gmd:ExternalReferenceREFS>
		</gmd:Analysis>
		<gmd:Analysis id="ARKMAP00000007">
			<gmd:AnalysisName>PiGMaP v1 (M)</gmd:AnalysisName>
			<gmd:AnalysisType xmlns:xs="http://www.w3.org/2001/XMLSchema" xsi:type="xs:string">LinkageMap</gmd:AnalysisType>
			<gmd:AnalysisSex>M</gmd:AnalysisSex>
			<gmd:DBIdentifier>ARKMAP00000007</gmd:DBIdentifier>
			<gmd:DataAccessMethod>
				<gmd:WSDLAccessDetails>
					<gmd:WSDL>http://www.thearkdb.org/ws/services/MappingAnalysesService?wsdl</gmd:WSDL>
					<gmd:Method>fetchMapsForAnalysis</gmd:Method>
					<gmd:Parameter>
						<gmd:Name>analysisAccession</gmd:Name>
						<gmd:Value>ARKMAP00000007</gmd:Value>
					</gmd:Parameter>
				</gmd:WSDLAccessDetails>
			</gmd:DataAccessMethod>
			<gmd:SpeciesREF idref="ARKSPC00000001">ARKSPC00000001</gmd:SpeciesREF>
			<gmd:ExternalReferenceREFS>
				<gmd:ExternalReferenceREF idref="PubMed7749223">7749223</gmd:ExternalReferenceREF>
			</gmd:ExternalReferenceREFS>
		</gmd:Analysis>
		<gmd:Analysis id="ARKMAP00000011">
			<gmd:AnalysisName>Nordic v1 (A)</gmd:AnalysisName>
			<gmd:AnalysisType xmlns:xs="http://www.w3.org/2001/XMLSchema" xsi:type="xs:string">LinkageMap</gmd:AnalysisType>
			<gmd:AnalysisSex>A</gmd:AnalysisSex>
			<gmd:DBIdentifier>ARKMAP00000011</gmd:DBIdentifier>
			<gmd:DataAccessMethod>
				<gmd:WSDLAccessDetails>
					<gmd:WSDL>http://www.thearkdb.org/ws/services/MappingAnalysesService?wsdl</gmd:WSDL>
					<gmd:Method>fetchMapsForAnalysis</gmd:Method>
					<gmd:Parameter>
						<gmd:Name>analysisAccession</gmd:Name>
						<gmd:Value>ARKMAP00000011</gmd:Value>
					</gmd:Parameter>
				</gmd:WSDLAccessDetails>
			</gmd:DataAccessMethod>
			<gmd:SpeciesREF idref="ARKSPC00000001">ARKSPC00000001</gmd:SpeciesREF>
			<gmd:ExternalReferenceREFS>
				<gmd:ExternalReferenceREF idref="PubMed7982563">7982563</gmd:ExternalReferenceREF>
			</gmd:ExternalReferenceREFS>
		</gmd:Analysis>
		<gmd:Analysis id="ARKMAP00000017">
			<gmd:AnalysisName>Nordic v2 (A)</gmd:AnalysisName>
			<gmd:AnalysisType xmlns:xs="http://www.w3.org/2001/XMLSchema" xsi:type="xs:string">LinkageMap</gmd:AnalysisType>
			<gmd:AnalysisSex>A</gmd:AnalysisSex>
			<gmd:DBIdentifier>ARKMAP00000017</gmd:DBIdentifier>
			<gmd:DataAccessMethod>
				<gmd:WSDLAccessDetails>
					<gmd:WSDL>http://www.thearkdb.org/ws/services/MappingAnalysesService?wsdl</gmd:WSDL>
					<gmd:Method>fetchMapsForAnalysis</gmd:Method>
					<gmd:Parameter>
						<gmd:Name>analysisAccession</gmd:Name>
						<gmd:Value>ARKMAP00000017</gmd:Value>
					</gmd:Parameter>
				</gmd:WSDLAccessDetails>
			</gmd:DataAccessMethod>
			<gmd:SpeciesREF idref="ARKSPC00000001">ARKSPC00000001</gmd:SpeciesREF>
			<gmd:ExternalReferenceREFS>
				<gmd:ExternalReferenceREF idref="PubMed8856923">8856923</gmd:ExternalReferenceREF>
			</gmd:ExternalReferenceREFS>
		</gmd:Analysis>
		<gmd:Analysis id="ARKMAP00000018">
			<gmd:AnalysisName>Nordic v2 (F)</gmd:AnalysisName>
			<gmd:AnalysisType xmlns:xs="http://www.w3.org/2001/XMLSchema" xsi:type="xs:string">LinkageMap</gmd:AnalysisType>
			<gmd:AnalysisSex>F</gmd:AnalysisSex>
			<gmd:DBIdentifier>ARKMAP00000018</gmd:DBIdentifier>
			<gmd:DataAccessMethod>
				<gmd:WSDLAccessDetails>
					<gmd:WSDL>http://www.thearkdb.org/ws/services/MappingAnalysesService?wsdl</gmd:WSDL>
					<gmd:Method>fetchMapsForAnalysis</gmd:Method>
					<gmd:Parameter>
						<gmd:Name>analysisAccession</gmd:Name>
						<gmd:Value>ARKMAP00000018</gmd:Value>
					</gmd:Parameter>
				</gmd:WSDLAccessDetails>
			</gmd:DataAccessMethod>
			<gmd:SpeciesREF idref="ARKSPC00000001">ARKSPC00000001</gmd:SpeciesREF>
			<gmd:ExternalReferenceREFS>
				<gmd:ExternalReferenceREF idref="PubMed8856923">8856923</gmd:ExternalReferenceREF>
			</gmd:ExternalReferenceREFS>
		</gmd:Analysis>
		<gmd:Analysis id="ARKMAP00000019">
			<gmd:AnalysisName>Nordic v2 (M)</gmd:AnalysisName>
			<gmd:AnalysisType xmlns:xs="http://www.w3.org/2001/XMLSchema" xsi:type="xs:string">LinkageMap</gmd:AnalysisType>
			<gmd:AnalysisSex>M</gmd:AnalysisSex>
			<gmd:DBIdentifier>ARKMAP00000019</gmd:DBIdentifier>
			<gmd:DataAccessMethod>
				<gmd:WSDLAccessDetails>
					<gmd:WSDL>http://www.thearkdb.org/ws/services/MappingAnalysesService?wsdl</gmd:WSDL>
					<gmd:Method>fetchMapsForAnalysis</gmd:Method>
					<gmd:Parameter>
						<gmd:Name>analysisAccession</gmd:Name>
						<gmd:Value>ARKMAP00000019</gmd:Value>
					</gmd:Parameter>
				</gmd:WSDLAccessDetails>
			</gmd:DataAccessMethod>
			<gmd:SpeciesREF idref="ARKSPC00000001">ARKSPC00000001</gmd:SpeciesREF>
			<gmd:ExternalReferenceREFS>
				<gmd:ExternalReferenceREF idref="PubMed8856923">8856923</gmd:ExternalReferenceREF>
			</gmd:ExternalReferenceREFS>
		</gmd:Analysis>
		<gmd:Analysis id="ARKMAP00000033">
			<gmd:AnalysisName>USDA-MARC v2 (A)</gmd:AnalysisName>
			<gmd:AnalysisType xmlns:xs="http://www.w3.org/2001/XMLSchema" xsi:type="xs:string">LinkageMap</gmd:AnalysisType>
			<gmd:AnalysisSex>A</gmd:AnalysisSex>
			<gmd:DBIdentifier>ARKMAP00000033</gmd:DBIdentifier>
			<gmd:DataAccessMethod>
				<gmd:WSDLAccessDetails>
					<gmd:WSDL>http://www.thearkdb.org/ws/services/MappingAnalysesService?wsdl</gmd:WSDL>
					<gmd:Method>fetchMapsForAnalysis</gmd:Method>
					<gmd:Parameter>
						<gmd:Name>analysisAccession</gmd:Name>
						<gmd:Value>ARKMAP00000033</gmd:Value>
					</gmd:Parameter>
				</gmd:WSDLAccessDetails>
			</gmd:DataAccessMethod>
			<gmd:SpeciesREF idref="ARKSPC00000001">ARKSPC00000001</gmd:SpeciesREF>
			<gmd:ExternalReferenceREFS>
				<gmd:ExternalReferenceREF idref="PubMed8743988">8743988</gmd:ExternalReferenceREF>
			</gmd:ExternalReferenceREFS>
		</gmd:Analysis>
		<gmd:Analysis id="ARKMAP00000042">
			<gmd:AnalysisName>NIAI-Japan v1 (A)</gmd:AnalysisName>
			<gmd:AnalysisType xmlns:xs="http://www.w3.org/2001/XMLSchema" xsi:type="xs:string">LinkageMap</gmd:AnalysisType>
			<gmd:AnalysisSex>A</gmd:AnalysisSex>
			<gmd:DBIdentifier>ARKMAP00000042</gmd:DBIdentifier>
			<gmd:DataAccessMethod>
				<gmd:WSDLAccessDetails>
					<gmd:WSDL>http://www.thearkdb.org/ws/services/MappingAnalysesService?wsdl</gmd:WSDL>
					<gmd:Method>fetchMapsForAnalysis</gmd:Method>
					<gmd:Parameter>
						<gmd:Name>analysisAccession</gmd:Name>
						<gmd:Value>ARKMAP00000042</gmd:Value>
					</gmd:Parameter>
				</gmd:WSDLAccessDetails>
			</gmd:DataAccessMethod>
			<gmd:SpeciesREF idref="ARKSPC00000001">ARKSPC00000001</gmd:SpeciesREF>
			<gmd:ExternalReferenceREFS>
				<gmd:ExternalReferenceREF idref="PubMed10612229">10612229</gmd:ExternalReferenceREF>
			</gmd:ExternalReferenceREFS>
		</gmd:Analysis>
		<gmd:Analysis id="ARKMAP00000043">
			<gmd:AnalysisName>NIAI-Japan v1 (F)</gmd:AnalysisName>
			<gmd:AnalysisType xmlns:xs="http://www.w3.org/2001/XMLSchema" xsi:type="xs:string">LinkageMap</gmd:AnalysisType>
			<gmd:AnalysisSex>F</gmd:AnalysisSex>
			<gmd:DBIdentifier>ARKMAP00000043</gmd:DBIdentifier>
			<gmd:DataAccessMethod>
				<gmd:WSDLAccessDetails>
					<gmd:WSDL>http://www.thearkdb.org/ws/services/MappingAnalysesService?wsdl</gmd:WSDL>
					<gmd:Method>fetchMapsForAnalysis</gmd:Method>
					<gmd:Parameter>
						<gmd:Name>analysisAccession</gmd:Name>
						<gmd:Value>ARKMAP00000043</gmd:Value>
					</gmd:Parameter>
				</gmd:WSDLAccessDetails>
			</gmd:DataAccessMethod>
			<gmd:SpeciesREF idref="ARKSPC00000001">ARKSPC00000001</gmd:SpeciesREF>
			<gmd:ExternalReferenceREFS>
				<gmd:ExternalReferenceREF idref="PubMed10612229">10612229</gmd:ExternalReferenceREF>
			</gmd:ExternalReferenceREFS>
		</gmd:Analysis>
		<gmd:Analysis id="ARKMAP00000044">
			<gmd:AnalysisName>NIAI-Japan v1 (M)</gmd:AnalysisName>
			<gmd:AnalysisType xmlns:xs="http://www.w3.org/2001/XMLSchema" xsi:type="xs:string">LinkageMap</gmd:AnalysisType>
			<gmd:AnalysisSex>M</gmd:AnalysisSex>
			<gmd:DBIdentifier>ARKMAP00000044</gmd:DBIdentifier>
			<gmd:DataAccessMethod>
				<gmd:WSDLAccessDetails>
					<gmd:WSDL>http://www.thearkdb.org/ws/services/MappingAnalysesService?wsdl</gmd:WSDL>
					<gmd:Method>fetchMapsForAnalysis</gmd:Method>
					<gmd:Parameter>
						<gmd:Name>analysisAccession</gmd:Name>
						<gmd:Value>ARKMAP00000044</gmd:Value>
					</gmd:Parameter>
				</gmd:WSDLAccessDetails>
			</gmd:DataAccessMethod>
			<gmd:SpeciesREF idref="ARKSPC00000001">ARKSPC00000001</gmd:SpeciesREF>
			<gmd:ExternalReferenceREFS>
				<gmd:ExternalReferenceREF idref="PubMed10612229">10612229</gmd:ExternalReferenceREF>
			</gmd:ExternalReferenceREFS>
		</gmd:Analysis>
		<gmd:Analysis id="ARKMAP00000059">
			<gmd:AnalysisName>NIAI-Japan QTL v2 (A)</gmd:AnalysisName>
			<gmd:AnalysisType xmlns:xs="http://www.w3.org/2001/XMLSchema" xsi:type="xs:string">LinkageMap</gmd:AnalysisType>
			<gmd:AnalysisSex>A</gmd:AnalysisSex>
			<gmd:DBIdentifier>ARKMAP00000059</gmd:DBIdentifier>
			<gmd:DataAccessMethod>
				<gmd:WSDLAccessDetails>
					<gmd:WSDL>http://www.thearkdb.org/ws/services/MappingAnalysesService?wsdl</gmd:WSDL>
					<gmd:Method>fetchMapsForAnalysis</gmd:Method>
					<gmd:Parameter>
						<gmd:Name>analysisAccession</gmd:Name>
						<gmd:Value>ARKMAP00000059</gmd:Value>
					</gmd:Parameter>
				</gmd:WSDLAccessDetails>
			</gmd:DataAccessMethod>
			<gmd:SpeciesREF idref="ARKSPC00000001">ARKSPC00000001</gmd:SpeciesREF>
			<gmd:ExternalReferenceREFS>
				<gmd:ExternalReferenceREF idref="PubMed11167524">11167524</gmd:ExternalReferenceREF>
			</gmd:ExternalReferenceREFS>
		</gmd:Analysis>
		<gmd:Analysis id="ARKMAP00000073">
			<gmd:AnalysisName>Clop, Alex et al 2003 (A)</gmd:AnalysisName>
			<gmd:AnalysisType xmlns:xs="http://www.w3.org/2001/XMLSchema" xsi:type="xs:string">LinkageMap</gmd:AnalysisType>
			<gmd:AnalysisSex>A</gmd:AnalysisSex>
			<gmd:DBIdentifier>ARKMAP00000073</gmd:DBIdentifier>
			<gmd:DataAccessMethod>
				<gmd:WSDLAccessDetails>
					<gmd:WSDL>http://www.thearkdb.org/ws/services/MappingAnalysesService?wsdl</gmd:WSDL>
					<gmd:Method>fetchMapsForAnalysis</gmd:Method>
					<gmd:Parameter>
						<gmd:Name>analysisAccession</gmd:Name>
						<gmd:Value>ARKMAP00000073</gmd:Value>
					</gmd:Parameter>
				</gmd:WSDLAccessDetails>
			</gmd:DataAccessMethod>
			<gmd:SpeciesREF idref="ARKSPC00000001">ARKSPC00000001</gmd:SpeciesREF>
			<gmd:ExternalReferenceREFS>
				<gmd:ExternalReferenceREF idref="PubMed14629115">14629115</gmd:ExternalReferenceREF>
			</gmd:ExternalReferenceREFS>
		</gmd:Analysis>
		<gmd:Analysis id="ARKASS00000002">
			<gmd:AnalysisName>Pig Estimated Genome Sequence</gmd:AnalysisName>
			<gmd:AnalysisType xmlns:xs="http://www.w3.org/2001/XMLSchema" xsi:type="xs:string">Assembly</gmd:AnalysisType>
			<gmd:AnalysisSex>N/A</gmd:AnalysisSex>
			<gmd:DBIdentifier>ARKASS00000002</gmd:DBIdentifier>
			<gmd:DataAccessMethod>
				<gmd:WSDLAccessDetails>
					<gmd:WSDL>http://www.thearkdb.org/ws/services/MappingAnalysesService?wsdl</gmd:WSDL>
					<gmd:Method>fetchMapsForAnalysis</gmd:Method>
					<gmd:Parameter>
						<gmd:Name>analysisAccession</gmd:Name>
						<gmd:Value>ARKASS00000002</gmd:Value>
					</gmd:Parameter>
				</gmd:WSDLAccessDetails>
			</gmd:DataAccessMethod>
			<gmd:SpeciesREF idref="ARKSPC00000001">ARKSPC00000001</gmd:SpeciesREF>
		</gmd:Analysis>
	</gmd:Analyses>
	<gmd:Markers id="Markers"/>
	<gmd:Clones id="Clones"/>
	<gmd:Probes id="Probes"/>
	<gmd:QTLs id="QTLs"/>
	<gmd:Sequences id="Sequences"/>
	<gmd:Assertions id="Assertions"/>
	<gmd:Relationships id="Relationships"/>
	<gmd:ExternalReferences id="ExternalReferences">
		<gmd:ExternalReference id="PubMed8138161">
			<gmd:DataSource idref="PubMed">PubMed</gmd:DataSource>
			<gmd:SourceID>8138161</gmd:SourceID>
		</gmd:ExternalReference>
		<gmd:ExternalReference id="PubMed7608515">
			<gmd:DataSource idref="PubMed">PubMed</gmd:DataSource>
			<gmd:SourceID>7608515</gmd:SourceID>
		</gmd:ExternalReference>
		<gmd:ExternalReference id="PubMed7749223">
			<gmd:DataSource idref="PubMed">PubMed</gmd:DataSource>
			<gmd:SourceID>7749223</gmd:SourceID>
		</gmd:ExternalReference>
		<gmd:ExternalReference id="PubMed7982563">
			<gmd:DataSource idref="PubMed">PubMed</gmd:DataSource>
			<gmd:SourceID>7982563</gmd:SourceID>
		</gmd:ExternalReference>
		<gmd:ExternalReference id="PubMed8856923">
			<gmd:DataSource idref="PubMed">PubMed</gmd:DataSource>
			<gmd:SourceID>8856923</gmd:SourceID>
		</gmd:ExternalReference>
		<gmd:ExternalReference id="PubMed8743988">
			<gmd:DataSource idref="PubMed">PubMed</gmd:DataSource>
			<gmd:SourceID>8743988</gmd:SourceID>
		</gmd:ExternalReference>
		<gmd:ExternalReference id="PubMed10612229">
			<gmd:DataSource idref="PubMed">PubMed</gmd:DataSource>
			<gmd:SourceID>10612229</gmd:SourceID>
		</gmd:ExternalReference>
		<gmd:ExternalReference id="PubMed11167524">
			<gmd:DataSource idref="PubMed">PubMed</gmd:DataSource>
			<gmd:SourceID>11167524</gmd:SourceID>
		</gmd:ExternalReference>
		<gmd:ExternalReference id="PubMed14629115">
			<gmd:DataSource idref="PubMed">PubMed</gmd:DataSource>
			<gmd:SourceID>14629115</gmd:SourceID>
		</gmd:ExternalReference>
	</gmd:ExternalReferences>
	<gmd:DataSources id="DataSources">
		<gmd:DataSource id="ArkDB">
			<gmd:DataSourceName>Roslin ArkDB</gmd:DataSourceName>
			<gmd:DataSourceURL>http://www.thearkdb.org</gmd:DataSourceURL>
		</gmd:DataSource>
		<gmd:DataSource id="ENSEMBL">
			<gmd:DataSourceName>ENSEMBL</gmd:DataSourceName>
			<gmd:DataSourceURL>http://www.ensembl.org/</gmd:DataSourceURL>
		</gmd:DataSource>
		<gmd:DataSource id="GenBank">
			<gmd:DataSourceName>NCBI GenBank</gmd:DataSourceName>
			<gmd:DataSourceURL>http://www.ncbi.nlm.nih.gov/Genbank/</gmd:DataSourceURL>
		</gmd:DataSource>
		<gmd:DataSource id="PubMed">
			<gmd:DataSourceName>NCBI PubMed</gmd:DataSourceName>
			<gmd:DataSourceURL>http://www.ncbi.nlm.nih.gov/pubmed/</gmd:DataSourceURL>
		</gmd:DataSource>
		<gmd:DataSource id="GenbankSnpReference">
			<gmd:DataSourceName>NCBI Entrez dbSNP</gmd:DataSourceName>
			<gmd:DataSourceURL>http://www.ncbi.nlm.nih.gov/sites/entrez?db=snp</gmd:DataSourceURL>
		</gmd:DataSource>
	</gmd:DataSources>
</gmd:DataSet>
