# Supplementary material for: An XML transfer schema for exchange of genomic and genetic mapping data: implementation as a web service in a Taverna workflow
Source: BMC Bioinformatics. 2009 Aug 14;10:252. doi: 10.1186/1471-2105-10-252 (PMC2743669; doi:10.1186/1471-2105-10-252)
Supplement: Additional file 3 — demo2result.xml. The GMD conformant data document generated by executing demoWorkFlow2 in Taverna (this workflow also returns XML documents from Pubmed and Genbank web services). [file 1471-2105-10-252-S3.zip › sup3.xml]

<gmd:DataSet xmlns:gmd="http://www.thearkdb.org/ws/schema/GenomicMappingData" xmlns="http://www.thearkdb.org/ws/schema/GenomicMappingData" xmlns:gdr="http://www.thearkdb.org/ws/schema/GenomicDataRelationships" xmlns:xsi="http://www.w3.org/2001/XMLSchema-instance" id="DataSet" xsi:schemaLocation="http://www.thearkdb.org/ws/schema/GenomicMappingData http://www.thearkdb.org/ws/schema/v1.0/GenomicMappingData.xsd http://www.thearkdb.org/ws/schema/GenomicDataRelationships http://www.thearkdb.org/ws/schema/v1.0/GenomicDataRelationships.xsd">
	<gmd:Metadata id="Metadata">
		<gmd:Created id="Created">2009-05-05T12:56:58.006+01:00</gmd:Created>
		<gmd:DataSourceREF id="DataSource" idref="ArkDB"/>
		<gmd:Service id="Service">MarkerService</gmd:Service>
		<gmd:Method id="Method">fetchMarkerByAccession(ARKMKR00023953)</gmd:Method>
		<gmd:Comment id="Comment">This details the marker ARKMKR00023953 from ArkDB</gmd:Comment>
	</gmd:Metadata>
	<gmd:SpeciesContainer id="SpeciesContainer">
		<gmd:Species id="ARKSPC00000003">
			<gmd:Binomial>Bos taurus</gmd:Binomial>
			<gmd:CommonName>Cow</gmd:CommonName>
			<gmd:DBIdentifier>ARKSPC00000003</gmd:DBIdentifier>
			<gmd:DataAccessMethod>
				<gmd:WSDLAccessDetails>
					<gmd:WSDL>http://www.thearkdb.org/ws/services/SpeciesService?wsdl</gmd:WSDL>
					<gmd:Method>fetchSpeciesByAccession</gmd:Method>
					<gmd:Parameter>
						<gmd:Name>speciesAccession</gmd:Name>
						<gmd:Value>ARKSPC00000003</gmd:Value>
					</gmd:Parameter>
				</gmd:WSDLAccessDetails>
			</gmd:DataAccessMethod>
		</gmd:Species>
	</gmd:SpeciesContainer>
	<gmd:Chromosomes id="Chromosomes">
		<gmd:Chromosome id="ARKCHR00000041">
			<gmd:ChromosomeName>1</gmd:ChromosomeName>
			<gmd:DBIdentifier>ARKCHR00000041</gmd:DBIdentifier>
			<gmd:DataAccessMethod>
				<gmd:WSDLAccessDetails>
					<gmd:WSDL>http://www.thearkdb.org/ws/services/MapService?wsdl</gmd:WSDL>
					<gmd:Method>fetchMapsForChromosomeAccession</gmd:Method>
					<gmd:Parameter>
						<gmd:Name>chromosomeAccession</gmd:Name>
						<gmd:Value>ARKCHR00000041</gmd:Value>
					</gmd:Parameter>
				</gmd:WSDLAccessDetails>
			</gmd:DataAccessMethod>
			<gmd:SpeciesREF idref="ARKSPC00000003">ARKSPC00000003</gmd:SpeciesREF>
		</gmd:Chromosome>
	</gmd:Chromosomes>
	<gmd:Maps id="Maps">
		<gmd:Map id="ARKLGP00001864">
			<gmd:MapName>1</gmd:MapName>
			<gmd:UsefulMapName>MARC2004 (A) (A) 1</gmd:UsefulMapName>
			<gmd:MapType xmlns:xs="http://www.w3.org/2001/XMLSchema" xsi:type="xs:string">LinkageGroup</gmd:MapType>
			<gmd:StartCoordinate>0.0</gmd:StartCoordinate>
			<gmd:EndCoordinate>154.672</gmd:EndCoordinate>
			<gmd:AnalysisREF idref="ARKMAP00000163">ARKMAP00000163</gmd:AnalysisREF>
			<gmd:MapSex>A</gmd:MapSex>
			<gmd:ChromosomeREF idref="ARKCHR00000041">ARKCHR00000041</gmd:ChromosomeREF>
			<gmd:SourceObjectREF idref="ARKCHR00000041">ARKCHR00000041</gmd:SourceObjectREF>
			<gmd:Mappings>
				<gmd:Mapping id="ARKLAS00030648">
					<gmd:MapREF idref="ARKLGP00001864">ARKLGP00001864</gmd:MapREF>
					<gmd:MarkerREF idref="ARKMKR00023953">ARKMKR00023953</gmd:MarkerREF>
					<gmd:Start>5.113</gmd:Start>
					<gmd:Middle>5.113</gmd:Middle>
					<gmd:End>5.113</gmd:End>
					<gmd:DBIdentifier>ARKLAS00030648</gmd:DBIdentifier>
				</gmd:Mapping>
			</gmd:Mappings>
			<gmd:DBIdentifier>ARKLGP00001864</gmd:DBIdentifier>
			<gmd:DataAccessMethod>
				<gmd:WSDLAccessDetails>
					<gmd:WSDL>http://www.thearkdb.org/ws/services/MappingService?wsdl</gmd:WSDL>
					<gmd:Method>fetchMappingsForMap</gmd:Method>
					<gmd:Parameter>
						<gmd:Name>mapAccession</gmd:Name>
						<gmd:Value>ARKLGP00001864</gmd:Value>
					</gmd:Parameter>
				</gmd:WSDLAccessDetails>
			</gmd:DataAccessMethod>
			<gmd:Units xmlns:xs="http://www.w3.org/2001/XMLSchema" xsi:type="xs:string"/>
			<gmd:SpeciesREF idref="ARKSPC00000003">ARKSPC00000003</gmd:SpeciesREF>
			<gmd:ExternalReferenceREFS>
				<gmd:ExternalReferenceREF idref="PubMed15466297">15466297</gmd:ExternalReferenceREF>
			</gmd:ExternalReferenceREFS>
		</gmd:Map>
		<gmd:Map id="ARKRHG00000159">
			<gmd:MapName>1</gmd:MapName>
			<gmd:UsefulMapName>Itoh, Tomohito et al. 2005 (N/A) 1</gmd:UsefulMapName>
			<gmd:MapType xmlns:xs="http://www.w3.org/2001/XMLSchema" xsi:type="xs:string">RadiationHybridGroup</gmd:MapType>
			<gmd:StartCoordinate>0.0</gmd:StartCoordinate>
			<gmd:EndCoordinate>1442.08</gmd:EndCoordinate>
			<gmd:AnalysisREF idref="ARKRHM00000014">ARKRHM00000014</gmd:AnalysisREF>
			<gmd:MapSex>N/A</gmd:MapSex>
			<gmd:ChromosomeREF idref="ARKCHR00000041">ARKCHR00000041</gmd:ChromosomeREF>
			<gmd:SourceObjectREF idref="ARKCHR00000041">ARKCHR00000041</gmd:SourceObjectREF>
			<gmd:Mappings>
				<gmd:Mapping id="ARKRAD00007345">
					<gmd:MapREF idref="ARKRHG00000159">ARKRHG00000159</gmd:MapREF>
					<gmd:MarkerREF idref="ARKMKR00023953">ARKMKR00023953</gmd:MarkerREF>
					<gmd:Start>29.12</gmd:Start>
					<gmd:Middle>29.12</gmd:Middle>
					<gmd:End>29.12</gmd:End>
					<gmd:DBIdentifier>ARKRAD00007345</gmd:DBIdentifier>
				</gmd:Mapping>
			</gmd:Mappings>
			<gmd:DBIdentifier>ARKRHG00000159</gmd:DBIdentifier>
			<gmd:DataAccessMethod>
				<gmd:WSDLAccessDetails>
					<gmd:WSDL>http://www.thearkdb.org/ws/services/MappingService?wsdl</gmd:WSDL>
					<gmd:Method>fetchMappingsForMap</gmd:Method>
					<gmd:Parameter>
						<gmd:Name>mapAccession</gmd:Name>
						<gmd:Value>ARKRHG00000159</gmd:Value>
					</gmd:Parameter>
				</gmd:WSDLAccessDetails>
			</gmd:DataAccessMethod>
			<gmd:Units xmlns:xs="http://www.w3.org/2001/XMLSchema" xsi:type="xs:string"/>
			<gmd:SpeciesREF idref="ARKSPC00000003">ARKSPC00000003</gmd:SpeciesREF>
			<gmd:ExternalReferenceREFS>
				<gmd:ExternalReferenceREF idref="PubMed15780744">15780744</gmd:ExternalReferenceREF>
			</gmd:ExternalReferenceREFS>
		</gmd:Map>
		<gmd:Map id="ARKCGP00000001">
			<gmd:MapName>1</gmd:MapName>
			<gmd:UsefulMapName>Snelling, W et al. 2006 (Composite) (N/A) 1</gmd:UsefulMapName>
			<gmd:MapType xmlns:xs="http://www.w3.org/2001/XMLSchema" xsi:type="xs:string">CompositeGroup</gmd:MapType>
			<gmd:StartCoordinate>0.0</gmd:StartCoordinate>
			<gmd:EndCoordinate>164.9</gmd:EndCoordinate>
			<gmd:AnalysisREF idref="ARKCMP00000001">ARKCMP00000001</gmd:AnalysisREF>
			<gmd:MapSex>N/A</gmd:MapSex>
			<gmd:ChromosomeREF idref="ARKCHR00000041">ARKCHR00000041</gmd:ChromosomeREF>
			<gmd:SourceObjectREF idref="ARKCHR00000041">ARKCHR00000041</gmd:SourceObjectREF>
			<gmd:Mappings>
				<gmd:Mapping id="ARKCAS00000055">
					<gmd:MapREF idref="ARKCGP00000001">ARKCGP00000001</gmd:MapREF>
					<gmd:MarkerREF idref="ARKMKR00023953">ARKMKR00023953</gmd:MarkerREF>
					<gmd:Start>5.7</gmd:Start>
					<gmd:Middle>5.7</gmd:Middle>
					<gmd:End>6.4</gmd:End>
					<gmd:DBIdentifier>ARKCAS00000055</gmd:DBIdentifier>
				</gmd:Mapping>
			</gmd:Mappings>
			<gmd:DBIdentifier>ARKCGP00000001</gmd:DBIdentifier>
			<gmd:DataAccessMethod>
				<gmd:WSDLAccessDetails>
					<gmd:WSDL>http://www.thearkdb.org/ws/services/MappingService?wsdl</gmd:WSDL>
					<gmd:Method>fetchMappingsForMap</gmd:Method>
					<gmd:Parameter>
						<gmd:Name>mapAccession</gmd:Name>
						<gmd:Value>ARKCGP00000001</gmd:Value>
					</gmd:Parameter>
				</gmd:WSDLAccessDetails>
			</gmd:DataAccessMethod>
			<gmd:Units xmlns:xs="http://www.w3.org/2001/XMLSchema" xsi:type="xs:string"/>
			<gmd:SpeciesREF idref="ARKSPC00000003">ARKSPC00000003</gmd:SpeciesREF>
		</gmd:Map>
		<gmd:Map id="ARKPHY00000085">
			<gmd:MapName>Btau_3.1 Assembly BTA1</gmd:MapName>
			<gmd:UsefulMapName>Btau_3.1 Assembly (N/A) Btau_3.1 Assembly BTA1</gmd:UsefulMapName>
			<gmd:MapType xmlns:xs="http://www.w3.org/2001/XMLSchema" xsi:type="xs:string">SequenceMap</gmd:MapType>
			<gmd:StartCoordinate>1.0</gmd:StartCoordinate>
			<gmd:EndCoordinate>1.46199855E8</gmd:EndCoordinate>
			<gmd:AnalysisREF idref="ARKASS00000001">ARKASS00000001</gmd:AnalysisREF>
			<gmd:MapSex>N/A</gmd:MapSex>
			<gmd:ChromosomeREF idref="ARKCHR00000041">ARKCHR00000041</gmd:ChromosomeREF>
			<gmd:SourceObjectREF idref="ARKCHR00000041">ARKCHR00000041</gmd:SourceObjectREF>
			<gmd:Mappings>
				<gmd:Mapping id="ARKSCD00561024">
					<gmd:MapREF idref="ARKPHY00000085">ARKPHY00000085</gmd:MapREF>
					<gmd:MarkerREF idref="ARKMKR00023953">ARKMKR00023953</gmd:MarkerREF>
					<gmd:Start>2829191.0</gmd:Start>
					<gmd:Middle>0.0</gmd:Middle>
					<gmd:End>2829737.0</gmd:End>
					<gmd:DBIdentifier>ARKSCD00561024</gmd:DBIdentifier>
				</gmd:Mapping>
			</gmd:Mappings>
			<gmd:DBIdentifier>ARKPHY00000085</gmd:DBIdentifier>
			<gmd:DataAccessMethod>
				<gmd:WSDLAccessDetails>
					<gmd:WSDL>http://www.thearkdb.org/ws/services/MappingService?wsdl</gmd:WSDL>
					<gmd:Method>fetchMappingsForMap</gmd:Method>
					<gmd:Parameter>
						<gmd:Name>mapAccession</gmd:Name>
						<gmd:Value>ARKPHY00000085</gmd:Value>
					</gmd:Parameter>
				</gmd:WSDLAccessDetails>
			</gmd:DataAccessMethod>
			<gmd:Units xmlns:xs="http://www.w3.org/2001/XMLSchema" xsi:type="xs:string"/>
			<gmd:SpeciesREF idref="ARKSPC00000003">ARKSPC00000003</gmd:SpeciesREF>
		</gmd:Map>
	</gmd:Maps>
	<gmd:Analyses id="Analyses">
		<gmd:Analysis id="ARKMAP00000163">
			<gmd:AnalysisName>MARC2004 (A)</gmd:AnalysisName>
			<gmd:AnalysisType xmlns:xs="http://www.w3.org/2001/XMLSchema" xsi:type="xs:string">LinkageMap</gmd:AnalysisType>
			<gmd:AnalysisSex>A</gmd:AnalysisSex>
			<gmd:DBIdentifier>ARKMAP00000163</gmd:DBIdentifier>
			<gmd:DataAccessMethod>
				<gmd:WSDLAccessDetails>
					<gmd:WSDL>http://www.thearkdb.org/ws/services/MappingAnalysesService?wsdl</gmd:WSDL>
					<gmd:Method>fetchMapsForAnalysis</gmd:Method>
					<gmd:Parameter>
						<gmd:Name>analysisAccession</gmd:Name>
						<gmd:Value>ARKMAP00000163</gmd:Value>
					</gmd:Parameter>
				</gmd:WSDLAccessDetails>
			</gmd:DataAccessMethod>
			<gmd:SpeciesREF idref="ARKSPC00000003">ARKSPC00000003</gmd:SpeciesREF>
			<gmd:ExternalReferenceREFS>
				<gmd:ExternalReferenceREF idref="PubMed15466297">15466297</gmd:ExternalReferenceREF>
			</gmd:ExternalReferenceREFS>
		</gmd:Analysis>
		<gmd:Analysis id="ARKRHM00000014">
			<gmd:AnalysisName>Itoh, Tomohito et al. 2005</gmd:AnalysisName>
			<gmd:AnalysisType xmlns:xs="http://www.w3.org/2001/XMLSchema" xsi:type="xs:string">RadiationHybridMap</gmd:AnalysisType>
			<gmd:AnalysisSex>N/A</gmd:AnalysisSex>
			<gmd:DBIdentifier>ARKRHM00000014</gmd:DBIdentifier>
			<gmd:DataAccessMethod>
				<gmd:WSDLAccessDetails>
					<gmd:WSDL>http://www.thearkdb.org/ws/services/MappingAnalysesService?wsdl</gmd:WSDL>
					<gmd:Method>fetchMapsForAnalysis</gmd:Method>
					<gmd:Parameter>
						<gmd:Name>analysisAccession</gmd:Name>
						<gmd:Value>ARKRHM00000014</gmd:Value>
					</gmd:Parameter>
				</gmd:WSDLAccessDetails>
			</gmd:DataAccessMethod>
			<gmd:SpeciesREF idref="ARKSPC00000003">ARKSPC00000003</gmd:SpeciesREF>
			<gmd:ExternalReferenceREFS>
				<gmd:ExternalReferenceREF idref="PubMed15780744">15780744</gmd:ExternalReferenceREF>
			</gmd:ExternalReferenceREFS>
		</gmd:Analysis>
		<gmd:Analysis id="ARKCMP00000001">
			<gmd:AnalysisName>Snelling, W et al. 2006 (Composite)</gmd:AnalysisName>
			<gmd:AnalysisType xmlns:xs="http://www.w3.org/2001/XMLSchema" xsi:type="xs:string">CompositeMap</gmd:AnalysisType>
			<gmd:AnalysisSex>N/A</gmd:AnalysisSex>
			<gmd:DBIdentifier>ARKCMP00000001</gmd:DBIdentifier>
			<gmd:DataAccessMethod>
				<gmd:WSDLAccessDetails>
					<gmd:WSDL>http://www.thearkdb.org/ws/services/MappingAnalysesService?wsdl</gmd:WSDL>
					<gmd:Method>fetchMapsForAnalysis</gmd:Method>
					<gmd:Parameter>
						<gmd:Name>analysisAccession</gmd:Name>
						<gmd:Value>ARKCMP00000001</gmd:Value>
					</gmd:Parameter>
				</gmd:WSDLAccessDetails>
			</gmd:DataAccessMethod>
			<gmd:SpeciesREF idref="ARKSPC00000003">ARKSPC00000003</gmd:SpeciesREF>
		</gmd:Analysis>
		<gmd:Analysis id="ARKASS00000001">
			<gmd:AnalysisName>Btau_3.1 Assembly</gmd:AnalysisName>
			<gmd:AnalysisType xmlns:xs="http://www.w3.org/2001/XMLSchema" xsi:type="xs:string">Assembly</gmd:AnalysisType>
			<gmd:AnalysisSex>N/A</gmd:AnalysisSex>
			<gmd:DBIdentifier>ARKASS00000001</gmd:DBIdentifier>
			<gmd:DataAccessMethod>
				<gmd:WSDLAccessDetails>
					<gmd:WSDL>http://www.thearkdb.org/ws/services/MappingAnalysesService?wsdl</gmd:WSDL>
					<gmd:Method>fetchMapsForAnalysis</gmd:Method>
					<gmd:Parameter>
						<gmd:Name>analysisAccession</gmd:Name>
						<gmd:Value>ARKASS00000001</gmd:Value>
					</gmd:Parameter>
				</gmd:WSDLAccessDetails>
			</gmd:DataAccessMethod>
			<gmd:SpeciesREF idref="ARKSPC00000003">ARKSPC00000003</gmd:SpeciesREF>
		</gmd:Analysis>
	</gmd:Analyses>
	<gmd:Markers id="Markers">
		<gmd:Marker id="ARKMKR00023953">
			<gmd:DBIdentifier>ARKMKR00023953</gmd:DBIdentifier>
			<gmd:DataAccessMethod>
				<gmd:WSDLAccessDetails>
					<gmd:WSDL>http://www.thearkdb.org/ws/services/MarkerService?wsdl</gmd:WSDL>
					<gmd:Method>fetchMarkerByAccession</gmd:Method>
					<gmd:Parameter>
						<gmd:Name>markerAccession</gmd:Name>
						<gmd:Value>ARKMKR00023953</gmd:Value>
					</gmd:Parameter>
				</gmd:WSDLAccessDetails>
			</gmd:DataAccessMethod>
			<gmd:SpeciesREF idref="ARKSPC00000003">ARKSPC00000003</gmd:SpeciesREF>
			<gmd:MarkerName>DIK1044</gmd:MarkerName>
			<gmd:MarkerType xmlns:xs="http://www.w3.org/2001/XMLSchema" xsi:type="xs:string">UNKNOWN</gmd:MarkerType>
			<gmd:ExternalReferenceREFS>
				<gmd:ExternalReferenceREF idref="PubMed15466297">15466297</gmd:ExternalReferenceREF>
			</gmd:ExternalReferenceREFS>
		</gmd:Marker>
	</gmd:Markers>
	<gmd:Clones id="Clones"/>
	<gmd:Probes id="Probes"/>
	<gmd:QTLs id="QTLs"/>
	<gmd:Sequences id="Sequences">
		<gmd:Sequence id="ARKSEQ00563900">
			<gmd:SequenceName>AB164713</gmd:SequenceName>
			<gmd:DBIdentifier>ARKSEQ00563900</gmd:DBIdentifier>
			<gmd:DataAccessMethod>
				<gmd:WSDLAccessDetails>
					<gmd:WSDL>http://www.thearkdb.org/ws/services/ArkObjectService?wsdl</gmd:WSDL>
					<gmd:Method>fetchArkObject</gmd:Method>
					<gmd:Parameter>
						<gmd:Name>objectAccession</gmd:Name>
						<gmd:Value>ARKSEQ00563900</gmd:Value>
					</gmd:Parameter>
				</gmd:WSDLAccessDetails>
			</gmd:DataAccessMethod>
			<gmd:SpeciesREF idref="ARKSPC00000003">ARKSPC00000003</gmd:SpeciesREF>
			<gmd:ExternalReferenceREFS>
				<gmd:ExternalReferenceREF idref="GenBankAB164713">AB164713</gmd:ExternalReferenceREF>
			</gmd:ExternalReferenceREFS>
		</gmd:Sequence>
	</gmd:Sequences>
	<gmd:Assertions id="Assertions"/>
	<gmd:Relationships id="Relationships">
		<gmd:Relationship id="ARKREL01949337">
			<gmd:RelationshipType>has an Associated Sequence<gdr:SequenceAssociation/>
			</gmd:RelationshipType>
			<gmd:SubjectREF idref="ARKMKR00023953">ARKMKR00023953</gmd:SubjectREF>
			<gmd:ObjectREF idref="ARKSEQ00563900">ARKSEQ00563900</gmd:ObjectREF>
			<gmd:DBIdentifier>ARKREL01949337</gmd:DBIdentifier>
		</gmd:Relationship>
	</gmd:Relationships>
	<gmd:ExternalReferences id="ExternalReferences">
		<gmd:ExternalReference id="GenBankAB164713">
			<gmd:DataSource idref="GenBank">GenBank</gmd:DataSource>
			<gmd:SourceID>AB164713</gmd:SourceID>
		</gmd:ExternalReference>
		<gmd:ExternalReference id="PubMed15466297">
			<gmd:DataSource idref="PubMed">PubMed</gmd:DataSource>
			<gmd:SourceID>15466297</gmd:SourceID>
		</gmd:ExternalReference>
		<gmd:ExternalReference id="PubMed15780744">
			<gmd:DataSource idref="PubMed">PubMed</gmd:DataSource>
			<gmd:SourceID>15780744</gmd:SourceID>
		</gmd:ExternalReference>
	</gmd:ExternalReferences>
	<gmd:DataSources id="DataSources">
		<gmd:DataSource id="ArkDB">
			<gmd:DataSourceName>Roslin ArkDB</gmd:DataSourceName>
			<gmd:DataSourceURL>http://www.thearkdb.org</gmd:DataSourceURL>
		</gmd:DataSource>
		<gmd:DataSource id="ENSEMBL">
			<gmd:DataSourceName>ENSEMBL</gmd:DataSourceName>
			<gmd:DataSourceURL>http://www.ensembl.org/</gmd:DataSourceURL>
		</gmd:DataSource>
		<gmd:DataSource id="GenBank">
			<gmd:DataSourceName>NCBI GenBank</gmd:DataSourceName>
			<gmd:DataSourceURL>http://www.ncbi.nlm.nih.gov/Genbank/</gmd:DataSourceURL>
		</gmd:DataSource>
		<gmd:DataSource id="PubMed">
			<gmd:DataSourceName>NCBI PubMed</gmd:DataSourceName>
			<gmd:DataSourceURL>http://www.ncbi.nlm.nih.gov/pubmed/</gmd:DataSourceURL>
		</gmd:DataSource>
		<gmd:DataSource id="GenbankSnpReference">
			<gmd:DataSourceName>NCBI Entrez dbSNP</gmd:DataSourceName>
			<gmd:DataSourceURL>http://www.ncbi.nlm.nih.gov/sites/entrez?db=snp</gmd:DataSourceURL>
		</gmd:DataSource>
	</gmd:DataSources>
</gmd:DataSet>
