# Supplementary material for: An XML transfer schema for exchange of genomic and genetic mapping data: implementation as a web service in a Taverna workflow
Source: BMC Bioinformatics. 2009 Aug 14;10:252. doi: 10.1186/1471-2105-10-252 (PMC2743669; doi:10.1186/1471-2105-10-252)
Supplement: Additional file 4 — GenomicDataRelationships.xsd. Example XML schema (XSD) for defining relationships between genomic mapping data. [file 1471-2105-10-252-S4.zip › sup4.xsd]

<?xml version="1.0" encoding="UTF-8"?>
<!-- edited with XMLSpy v2005 rel. 3 U (http://www.altova.com) by Trevor Paterson (Roslin Institute) -->
<xsd:schema xmlns:xsd="http://www.w3.org/2001/XMLSchema" xmlns:gdr="http://www.thearkdb.org/ws/schema/GenomicDataRelationships" targetNamespace="http://www.thearkdb.org/ws/schema/GenomicDataRelationships" elementFormDefault="qualified" attributeFormDefault="unqualified" version="v1.0">
	<xsd:annotation>
		<xsd:documentation>This schema defines complex types that represent possible data relationship types in genomic datasets. The types are derived by extension of parent types to represent the inheritance/subsumption hierarchy of the relationship types. In order to visualize this type inheritance a global element is declared for each type, and the schema places these elements in a hierarchy mirroring the inheritance pattern of the types. It is proposed that these types can be used to define relationships in GenomicMappingData.xsd conformant data documents by importing this schema and namespace, and typing a gmd:RelationshipType to xsi:type='gdr:SomeType'. </xsd:documentation>
	</xsd:annotation>
	<xsd:element name="Relationship">
		<xsd:annotation>
			<xsd:documentation>a relationship between any pair of objects</xsd:documentation>
		</xsd:annotation>
		<xsd:complexType>
			<xsd:complexContent>
				<xsd:extension base="gdr:RelationshipType">
					<xsd:all>
						<xsd:element ref="gdr:Association" minOccurs="0"/>
						<xsd:element ref="gdr:Evidence" minOccurs="0"/>
						<xsd:element ref="gdr:Similarity" minOccurs="0"/>
					</xsd:all>
				</xsd:extension>
			</xsd:complexContent>
		</xsd:complexType>
	</xsd:element>
	<xsd:complexType name="RelationshipType">
		<xsd:annotation>
			<xsd:documentation>a relationship between any pair of objects</xsd:documentation>
		</xsd:annotation>
	</xsd:complexType>
	<xsd:complexType name="AssociationType">
		<xsd:annotation>
			<xsd:documentation>two objects are somehow associated</xsd:documentation>
		</xsd:annotation>
		<xsd:complexContent>
			<xsd:extension base="gdr:RelationshipType"/>
		</xsd:complexContent>
	</xsd:complexType>
	<xsd:complexType name="GeneticLinkageType">
		<xsd:annotation>
			<xsd:documentation>two objects are genetically linked</xsd:documentation>
		</xsd:annotation>
		<xsd:complexContent>
			<xsd:extension base="gdr:AssociationType"/>
		</xsd:complexContent>
	</xsd:complexType>
	<xsd:complexType name="MarkerAssociationType">
		<xsd:annotation>
			<xsd:documentation>a pair wise assertion of genetic linkage between genetic markers and/or qtls etc. </xsd:documentation>
		</xsd:annotation>
		<xsd:complexContent>
			<xsd:extension base="gdr:GeneticLinkageType"/>
		</xsd:complexContent>
	</xsd:complexType>
	<xsd:complexType name="GeneAssociationType">
		<xsd:annotation>
			<xsd:documentation>some association between a genetic object (e.g. a marker) and a gene</xsd:documentation>
		</xsd:annotation>
		<xsd:complexContent>
			<xsd:extension base="gdr:AssociationType"/>
		</xsd:complexContent>
	</xsd:complexType>
	<xsd:complexType name="SequenceAssociationType">
		<xsd:annotation>
			<xsd:documentation>an association between a genetic object (e.g. a marker) and a sequence</xsd:documentation>
		</xsd:annotation>
		<xsd:complexContent>
			<xsd:extension base="gdr:AssociationType"/>
		</xsd:complexContent>
	</xsd:complexType>
	<xsd:complexType name="EndSequenceAssociationType">
		<xsd:annotation>
			<xsd:documentation>an association between a genetic object and its End Sequence</xsd:documentation>
		</xsd:annotation>
		<xsd:complexContent>
			<xsd:extension base="gdr:SequenceAssociationType"/>
		</xsd:complexContent>
	</xsd:complexType>
	<xsd:complexType name="FullSequenceAssociationType">
		<xsd:annotation>
			<xsd:documentation>an association between a genetic object and its Full Sequence</xsd:documentation>
		</xsd:annotation>
		<xsd:complexContent>
			<xsd:extension base="gdr:SequenceAssociationType"/>
		</xsd:complexContent>
	</xsd:complexType>
	<xsd:complexType name="PrimerAssociationType">
		<xsd:annotation>
			<xsd:documentation>an association between a genetic object (e.g. a marker) and a pcr primer used for its detection</xsd:documentation>
		</xsd:annotation>
		<xsd:complexContent>
			<xsd:extension base="gdr:SequenceAssociationType"/>
		</xsd:complexContent>
	</xsd:complexType>
	<xsd:complexType name="UpstreamPrimerAssociationType">
		<xsd:annotation>
			<xsd:documentation>an association between a genetic object (e.g. a marker) and a 5 prime pcr primer used for its detection</xsd:documentation>
		</xsd:annotation>
		<xsd:complexContent>
			<xsd:extension base="gdr:PrimerAssociationType"/>
		</xsd:complexContent>
	</xsd:complexType>
	<xsd:complexType name="DownstreamPrimerAssociationType">
		<xsd:annotation>
			<xsd:documentation>an association between a genetic object (e.g. a marker) and a 3 prime pcr primer used for its detection</xsd:documentation>
		</xsd:annotation>
		<xsd:complexContent>
			<xsd:extension base="gdr:PrimerAssociationType"/>
		</xsd:complexContent>
	</xsd:complexType>
	<xsd:element name="Association">
		<xsd:annotation>
			<xsd:documentation>two objects are somehow associated</xsd:documentation>
		</xsd:annotation>
		<xsd:complexType>
			<xsd:complexContent>
				<xsd:extension base="gdr:AssociationType">
					<xsd:all>
						<xsd:element ref="gdr:GeneticLinkage" minOccurs="0"/>
						<xsd:element ref="gdr:GeneAssociation" minOccurs="0"/>
						<xsd:element ref="gdr:SequenceAssociation" minOccurs="0"/>
					</xsd:all>
				</xsd:extension>
			</xsd:complexContent>
		</xsd:complexType>
	</xsd:element>
	<xsd:element name="GeneAssociation" type="gdr:GeneAssociationType">
		<xsd:annotation>
			<xsd:documentation>some association between a genetic object (e.g. a marker) and a gene</xsd:documentation>
		</xsd:annotation>
	</xsd:element>
	<xsd:element name="GeneticLinkage">
		<xsd:annotation>
			<xsd:documentation>two objects are genetically linked</xsd:documentation>
		</xsd:annotation>
		<xsd:complexType>
			<xsd:complexContent>
				<xsd:extension base="gdr:GeneticLinkageType">
					<xsd:all>
						<xsd:element ref="gdr:MarkerAssociation" minOccurs="0"/>
					</xsd:all>
				</xsd:extension>
			</xsd:complexContent>
		</xsd:complexType>
	</xsd:element>
	<xsd:element name="SequenceAssociation">
		<xsd:annotation>
			<xsd:documentation>an association between a genetic object (e.g. a marker) and a sequence</xsd:documentation>
		</xsd:annotation>
		<xsd:complexType>
			<xsd:complexContent>
				<xsd:extension base="gdr:SequenceAssociationType">
					<xsd:all>
						<xsd:element ref="gdr:EndSequence" minOccurs="0"/>
						<xsd:element ref="gdr:FullSequence" minOccurs="0"/>
						<xsd:element ref="gdr:PrimerAssociation" minOccurs="0"/>
					</xsd:all>
				</xsd:extension>
			</xsd:complexContent>
		</xsd:complexType>
	</xsd:element>
	<xsd:element name="MarkerAssociation" type="gdr:MarkerAssociationType">
		<xsd:annotation>
			<xsd:documentation>a pair wise assertion of genetic linkage between genetic markers and/or qtls etc. </xsd:documentation>
		</xsd:annotation>
	</xsd:element>
	<xsd:element name="EndSequence" type="gdr:EndSequenceAssociationType">
		<xsd:annotation>
			<xsd:documentation>an association between a genetic object and its End Sequence</xsd:documentation>
		</xsd:annotation>
	</xsd:element>
	<xsd:element name="FullSequence" type="gdr:FullSequenceAssociationType">
		<xsd:annotation>
			<xsd:documentation>an association between a genetic object and its Full Sequence</xsd:documentation>
		</xsd:annotation>
	</xsd:element>
	<xsd:element name="PrimerAssociation">
		<xsd:annotation>
			<xsd:documentation>an association between a genetic object (e.g. a marker) and a pcr primer used for its detection</xsd:documentation>
		</xsd:annotation>
		<xsd:complexType>
			<xsd:complexContent>
				<xsd:extension base="gdr:PrimerAssociationType">
					<xsd:all>
						<xsd:element ref="gdr:UpstreamPrimerAssociation" minOccurs="0"/>
						<xsd:element ref="gdr:DownstreamPrimerAssociation" minOccurs="0"/>
					</xsd:all>
				</xsd:extension>
			</xsd:complexContent>
		</xsd:complexType>
	</xsd:element>
	<xsd:element name="UpstreamPrimerAssociation" type="gdr:UpstreamPrimerAssociationType">
		<xsd:annotation>
			<xsd:documentation>an association between a genetic object (e.g. a marker) and a 5 prime pcr primer used for its detection</xsd:documentation>
		</xsd:annotation>
	</xsd:element>
	<xsd:element name="DownstreamPrimerAssociation" type="gdr:DownstreamPrimerAssociationType">
		<xsd:annotation>
			<xsd:documentation>an association between a genetic object (e.g. a marker) and a 3 prime pcr primer used for its detection</xsd:documentation>
		</xsd:annotation>
	</xsd:element>
	<xsd:complexType name="EvidenceType">
		<xsd:annotation>
			<xsd:documentation>one relationship provides evidence in support of another relationship (or assertion)</xsd:documentation>
		</xsd:annotation>
		<xsd:complexContent>
			<xsd:extension base="gdr:RelationshipType"/>
		</xsd:complexContent>
	</xsd:complexType>
	<xsd:complexType name="SimilarityType">
		<xsd:annotation>
			<xsd:documentation>two objects have a degree of relatedness or similarity</xsd:documentation>
		</xsd:annotation>
		<xsd:complexContent>
			<xsd:extension base="gdr:RelationshipType"/>
		</xsd:complexContent>
	</xsd:complexType>
	<xsd:complexType name="EquivalenceType">
		<xsd:annotation>
			<xsd:documentation>two objects asserted to be equivalent</xsd:documentation>
		</xsd:annotation>
		<xsd:complexContent>
			<xsd:extension base="gdr:SimilarityType"/>
		</xsd:complexContent>
	</xsd:complexType>
	<xsd:complexType name="SynonymyType">
		<xsd:annotation>
			<xsd:documentation>two objects asserted to be synonymous (i.e. differ only in name and underlying data representation)</xsd:documentation>
		</xsd:annotation>
		<xsd:complexContent>
			<xsd:extension base="gdr:EquivalenceType"/>
		</xsd:complexContent>
	</xsd:complexType>
	<xsd:complexType name="IdentityType">
		<xsd:annotation>
			<xsd:documentation>two objects asserted to be identical realworld objects but with differing data representations</xsd:documentation>
		</xsd:annotation>
		<xsd:complexContent>
			<xsd:extension base="gdr:EquivalenceType"/>
		</xsd:complexContent>
	</xsd:complexType>
	<xsd:complexType name="HomologyType">
		<xsd:annotation>
			<xsd:documentation>two objects are evolutionarily related (homologues)</xsd:documentation>
		</xsd:annotation>
		<xsd:complexContent>
			<xsd:extension base="gdr:SimilarityType"/>
		</xsd:complexContent>
	</xsd:complexType>
	<xsd:complexType name="OrthologyType">
		<xsd:annotation>
			<xsd:documentation>two homologous objects derived by speciation (orthologues)</xsd:documentation>
		</xsd:annotation>
		<xsd:complexContent>
			<xsd:extension base="gdr:HomologyType"/>
		</xsd:complexContent>
	</xsd:complexType>
	<xsd:complexType name="SequenceSimilarityType">
		<xsd:annotation>
			<xsd:documentation>two sequence objects are similar on some measure</xsd:documentation>
		</xsd:annotation>
		<xsd:complexContent>
			<xsd:extension base="gdr:SimilarityType"/>
		</xsd:complexContent>
	</xsd:complexType>
	<xsd:element name="Orthology" type="gdr:OrthologyType">
		<xsd:annotation>
			<xsd:documentation>two homologous objects derived by speciation (orthologues)</xsd:documentation>
		</xsd:annotation>
	</xsd:element>
	<xsd:element name="Identity" type="gdr:IdentityType">
		<xsd:annotation>
			<xsd:documentation>two objects asserted to be identical realworld objects but with differing data representations</xsd:documentation>
		</xsd:annotation>
	</xsd:element>
	<xsd:element name="Homology">
		<xsd:annotation>
			<xsd:documentation>two objects are evolutionarily related (homologues)</xsd:documentation>
		</xsd:annotation>
		<xsd:complexType>
			<xsd:complexContent>
				<xsd:extension base="gdr:HomologyType">
					<xsd:all>
						<xsd:element ref="gdr:Orthology" minOccurs="0"/>
						<xsd:element ref="gdr:Paralogy" minOccurs="0"/>
					</xsd:all>
				</xsd:extension>
			</xsd:complexContent>
		</xsd:complexType>
	</xsd:element>
	<xsd:element name="SequenceSimilarity" type="gdr:SequenceSimilarityType">
		<xsd:annotation>
			<xsd:documentation>two sequence objects are similar on some measure</xsd:documentation>
		</xsd:annotation>
	</xsd:element>
	<xsd:element name="Evidence" type="gdr:EvidenceType">
		<xsd:annotation>
			<xsd:documentation>one relationship provides evidence in support of another relationship (or assertion)</xsd:documentation>
		</xsd:annotation>
	</xsd:element>
	<xsd:element name="Synonymy" type="gdr:SynonymyType">
		<xsd:annotation>
			<xsd:documentation>two objects asserted to be synonymous (i.e. differ only in name and underlying data representation)</xsd:documentation>
		</xsd:annotation>
	</xsd:element>
	<xsd:element name="Equivalence">
		<xsd:annotation>
			<xsd:documentation>two objects asserted to be equivalent</xsd:documentation>
		</xsd:annotation>
		<xsd:complexType>
			<xsd:complexContent>
				<xsd:extension base="gdr:EquivalenceType">
					<xsd:all>
						<xsd:element ref="gdr:Synonymy" minOccurs="0"/>
						<xsd:element ref="gdr:Identity" minOccurs="0"/>
						<xsd:element ref="gdr:XREF" minOccurs="0"/>
					</xsd:all>
				</xsd:extension>
			</xsd:complexContent>
		</xsd:complexType>
	</xsd:element>
	<xsd:element name="Similarity">
		<xsd:annotation>
			<xsd:documentation>two objects have a degree of relatedness or similarity</xsd:documentation>
		</xsd:annotation>
		<xsd:complexType>
			<xsd:complexContent>
				<xsd:extension base="gdr:SimilarityType">
					<xsd:all>
						<xsd:element ref="gdr:SequenceSimilarity" minOccurs="0"/>
						<xsd:element ref="gdr:Equivalence" minOccurs="0"/>
						<xsd:element ref="gdr:Homology" minOccurs="0"/>
					</xsd:all>
				</xsd:extension>
			</xsd:complexContent>
		</xsd:complexType>
	</xsd:element>
	<xsd:complexType name="ParalogyType">
		<xsd:annotation>
			<xsd:documentation>two homologous objects that have arisen via gene duplication</xsd:documentation>
		</xsd:annotation>
		<xsd:complexContent>
			<xsd:extension base="gdr:HomologyType"/>
		</xsd:complexContent>
	</xsd:complexType>
	<xsd:element name="Paralogy" type="gdr:ParalogyType">
		<xsd:annotation>
			<xsd:documentation>two homologous objects that have arisen via gene duplication</xsd:documentation>
		</xsd:annotation>
	</xsd:element>
	<xsd:complexType name="XREFType">
		<xsd:annotation>
			<xsd:documentation>a local object is asserted to be Equivalent to an object in an external data resource</xsd:documentation>
		</xsd:annotation>
		<xsd:complexContent>
			<xsd:extension base="gdr:EquivalenceType"/>
		</xsd:complexContent>
	</xsd:complexType>
	<xsd:element name="XREF" type="gdr:XREFType">
		<xsd:annotation>
			<xsd:documentation>a local object is asserted to be Equivalent to an object in an external data resource</xsd:documentation>
		</xsd:annotation>
	</xsd:element>
</xsd:schema>
