# Supplementary material for: An XML transfer schema for exchange of genomic and genetic mapping data: implementation as a web service in a Taverna workflow
Source: BMC Bioinformatics. 2009 Aug 14;10:252. doi: 10.1186/1471-2105-10-252 (PMC2743669; doi:10.1186/1471-2105-10-252)
Supplement: Additional file 5 — demoWorkFlow1.xml. Example Taverna Workflow (shown in Figure 2). [file 1471-2105-10-252-S5.zip]

Archive with 1 entries (1 files):
- sup5.xml
