# Supplementary material for: An XML transfer schema for exchange of genomic and genetic mapping data: implementation as a web service in a Taverna workflow
Source: BMC Bioinformatics. 2009 Aug 14;10:252. doi: 10.1186/1471-2105-10-252 (PMC2743669; doi:10.1186/1471-2105-10-252)
Supplement: Additional file 6 — demoWorkFlow2.xml. Example Taverna Workflow (shown in Figure 3). [file 1471-2105-10-252-S6.zip › sup6.xml]

<?xml version="1.0" encoding="UTF-8"?>
<s:scufl xmlns:s="http://org.embl.ebi.escience/xscufl/0.1alpha" version="0.2" log="0">
  <s:workflowdescription lsid="urn:lsid:net.sf.taverna:wfDefinition:269d7c72-1998-4fa8-9450-30938219b386" author="" title="demoWorkFlow2" />
  <s:processor name="PubMedXREFs">
    <s:defaults>
      <s:default name="xpath">//gmd:ExternalReference/gmd:DataSource/@idref[ . ="PubMed"]/../../gmd:SourceID</s:default>
    </s:defaults>
    <s:local>net.sourceforge.taverna.scuflworkers.xml.XPathTextWorker</s:local>
  </s:processor>
  <s:processor name="pubmedWidget">
    <s:local>net.sourceforge.taverna.scuflworkers.ncbi.PubMedEFetchWorker</s:local>
  </s:processor>
  <s:processor name="GenBankXREFS">
    <s:defaults>
      <s:default name="xpath">//gmd:ExternalReference/gmd:DataSource/@idref[ . ="GenBank"]/../../gmd:SourceID</s:default>
    </s:defaults>
    <s:local>net.sourceforge.taverna.scuflworkers.xml.XPathTextWorker</s:local>
  </s:processor>
  <s:processor name="genbankWidget">
    <s:local>net.sourceforge.taverna.scuflworkers.ncbi.NucleotideGBSeqWorker</s:local>
  </s:processor>
  <s:processor name="markerID">
    <s:local>
      org.embl.ebi.escience.scuflworkers.java.XMLInputSplitter
      <s:extensions>
        <s:complextype optional="false" unbounded="false" typename="fetchMarkerByAccession" name="parameters" qname="{http://webservices.thearkdb.org/ArkWebServices}fetchMarkerByAccession">
          <s:elements>
            <s:basetype optional="false" unbounded="false" typename="string" name="markerAccession" qname="{http://webservices.thearkdb.org/ArkWebServices}&gt;fetchMarkerByAccession&gt;markerAccession" />
          </s:elements>
        </s:complextype>
      </s:extensions>
    </s:local>
  </s:processor>
  <s:processor name="parsedDataset">
    <s:local>
      org.embl.ebi.escience.scuflworkers.java.XMLOutputSplitter
      <s:extensions>
        <s:complextype optional="false" unbounded="false" typename="DataSetType" name="DataSet" qname="{http://webservices.thearkdb.org/ArkWebServices}&gt;fetchMarkerByAccessionResponse&gt;DataSet">
          <s:elements>
            <s:complextype optional="false" unbounded="false" typename="&gt;DataSetType&gt;Metadata" name="Metadata" qname="{http://www.thearkdb.org/ws/schema/GenomicMappingData}DataSetType&gt;Metadata">
              <s:elements>
                <s:basetype optional="true" unbounded="false" typename="ID" name="Created" qname="{http://www.thearkdb.org/ws/schema/GenomicMappingData}&gt;DataSetType&gt;Metadata&gt;Created" />
                <s:basetype optional="true" unbounded="false" typename="token" name="DataSourceREF" qname="{http://www.thearkdb.org/ws/schema/GenomicMappingData}&gt;DataSetType&gt;Metadata&gt;DataSourceREF" />
                <s:basetype optional="true" unbounded="false" typename="ID" name="Service" qname="{http://www.thearkdb.org/ws/schema/GenomicMappingData}&gt;DataSetType&gt;Metadata&gt;Service" />
                <s:basetype optional="true" unbounded="false" typename="ID" name="Method" qname="{http://www.thearkdb.org/ws/schema/GenomicMappingData}&gt;DataSetType&gt;Metadata&gt;Method" />
                <s:basetype optional="true" unbounded="false" typename="ID" name="Comment" qname="{http://www.thearkdb.org/ws/schema/GenomicMappingData}&gt;DataSetType&gt;Metadata&gt;Comment" />
                <s:basetype optional="true" unbounded="false" typename="anyType" name="OtherMetadata" qname="{http://www.thearkdb.org/ws/schema/GenomicMappingData}&gt;DataSetType&gt;Metadata&gt;OtherMetadata" />
                <s:complextype optional="true" unbounded="false" typename="ExternalReferenceREFS" name="ExternalReferenceREFS" qname="{http://www.thearkdb.org/ws/schema/GenomicMappingData}&gt;DataSetType&gt;Metadata&gt;ExternalReferenceREFS">
                  <s:elements>
                    <s:arraytype optional="true" unbounded="true" wrapped="false" typename="ExternalReferenceREF" name="ExternalReferenceREF" qname="{http://www.thearkdb.org/ws/schema/GenomicMappingData}&gt;ExternalReferenceREFS&gt;ExternalReferenceREF">
                      <s:elementtype>
                        <s:complextype optional="false" unbounded="false" typename="ExternalReferenceREF" name="" qname="{http://www.thearkdb.org/ws/schema/GenomicMappingData}ExternalReferenceREF">
                          <s:elements>
                            <s:basetype optional="false" unbounded="false" typename="string" name="_value" qname="_value" />
                          </s:elements>
                        </s:complextype>
                      </s:elementtype>
                    </s:arraytype>
                  </s:elements>
                </s:complextype>
              </s:elements>
            </s:complextype>
            <s:arraytype optional="true" unbounded="false" wrapped="true" typename="&gt;DataSetType&gt;SpeciesContainer" name="SpeciesContainer" qname="{http://www.thearkdb.org/ws/schema/GenomicMappingData}DataSetType&gt;SpeciesContainer">
              <s:elementtype>
                <s:complextype optional="false" unbounded="false" typename="&gt;&gt;DataSetType&gt;SpeciesContainer&gt;Species" name="" qname="{http://www.thearkdb.org/ws/schema/GenomicMappingData}&gt;&gt;DataSetType&gt;SpeciesContainer&gt;Species">
                  <s:elements>
                    <s:basetype optional="true" unbounded="false" typename="string" name="Binomial" qname="{http://www.thearkdb.org/ws/schema/GenomicMappingData}&gt;&gt;DataSetType&gt;SpeciesContainer&gt;Species&gt;Binomial" />
                    <s:basetype optional="true" unbounded="false" typename="string" name="CommonName" qname="{http://www.thearkdb.org/ws/schema/GenomicMappingData}&gt;&gt;DataSetType&gt;SpeciesContainer&gt;Species&gt;CommonName" />
                    <s:basetype optional="true" unbounded="false" typename="string" name="DBIdentifier" qname="{http://www.thearkdb.org/ws/schema/GenomicMappingData}&gt;&gt;DataSetType&gt;SpeciesContainer&gt;Species&gt;DBIdentifier" />
                    <s:basetype optional="true" unbounded="false" typename="anyType" name="OtherSpeciesData" qname="{http://www.thearkdb.org/ws/schema/GenomicMappingData}&gt;&gt;DataSetType&gt;SpeciesContainer&gt;Species&gt;OtherSpeciesData" />
                    <s:complextype optional="true" unbounded="false" typename="ExternalReferenceREFS" name="ExternalReferenceREFS" qname="{http://www.thearkdb.org/ws/schema/GenomicMappingData}&gt;&gt;DataSetType&gt;SpeciesContainer&gt;Species&gt;ExternalReferenceREFS">
                      <s:elements>
                        <s:arraytype id="{http://www.thearkdb.org/ws/schema/GenomicMappingData}&gt;ExternalReferenceREFS&gt;ExternalReferenceREF" optional="true" unbounded="true" wrapped="false" typename="ExternalReferenceREF" name="ExternalReferenceREF" />
                      </s:elements>
                    </s:complextype>
                  </s:elements>
                </s:complextype>
              </s:elementtype>
            </s:arraytype>
            <s:arraytype optional="true" unbounded="false" wrapped="true" typename="&gt;DataSetType&gt;Chromosomes" name="Chromosomes" qname="{http://www.thearkdb.org/ws/schema/GenomicMappingData}DataSetType&gt;Chromosomes">
              <s:elementtype>
                <s:complextype optional="false" unbounded="false" typename="&gt;&gt;DataSetType&gt;Chromosomes&gt;Chromosome" name="" qname="{http://www.thearkdb.org/ws/schema/GenomicMappingData}&gt;&gt;DataSetType&gt;Chromosomes&gt;Chromosome">
                  <s:elements>
                    <s:basetype optional="true" unbounded="false" typename="string" name="ChromosomeName" qname="{http://www.thearkdb.org/ws/schema/GenomicMappingData}&gt;&gt;DataSetType&gt;Chromosomes&gt;Chromosome&gt;ChromosomeName" />
                    <s:basetype optional="true" unbounded="false" typename="string" name="DBIdentifier" qname="{http://www.thearkdb.org/ws/schema/GenomicMappingData}&gt;&gt;DataSetType&gt;Chromosomes&gt;Chromosome&gt;DBIdentifier" />
                    <s:basetype optional="true" unbounded="false" typename="token" name="SpeciesREF" qname="{http://www.thearkdb.org/ws/schema/GenomicMappingData}&gt;&gt;DataSetType&gt;Chromosomes&gt;Chromosome&gt;SpeciesREF" />
                    <s:basetype optional="true" unbounded="false" typename="anyType" name="OtherChromosomeData" qname="{http://www.thearkdb.org/ws/schema/GenomicMappingData}&gt;&gt;DataSetType&gt;Chromosomes&gt;Chromosome&gt;OtherChromosomeData" />
                    <s:complextype optional="true" unbounded="false" typename="ExternalReferenceREFS" name="ExternalReferenceREFS" qname="{http://www.thearkdb.org/ws/schema/GenomicMappingData}&gt;&gt;DataSetType&gt;Chromosomes&gt;Chromosome&gt;ExternalReferenceREFS">
                      <s:elements>
                        <s:arraytype id="{http://www.thearkdb.org/ws/schema/GenomicMappingData}&gt;ExternalReferenceREFS&gt;ExternalReferenceREF" optional="true" unbounded="true" wrapped="false" typename="ExternalReferenceREF" name="ExternalReferenceREF" />
                      </s:elements>
                    </s:complextype>
                  </s:elements>
                </s:complextype>
              </s:elementtype>
            </s:arraytype>
            <s:arraytype optional="true" unbounded="false" wrapped="true" typename="&gt;DataSetType&gt;Maps" name="Maps" qname="{http://www.thearkdb.org/ws/schema/GenomicMappingData}DataSetType&gt;Maps">
              <s:elementtype>
                <s:complextype optional="false" unbounded="false" typename="&gt;&gt;DataSetType&gt;Maps&gt;Map" name="" qname="{http://www.thearkdb.org/ws/schema/GenomicMappingData}&gt;&gt;DataSetType&gt;Maps&gt;Map">
                  <s:elements>
                    <s:basetype optional="true" unbounded="false" typename="string" name="MapName" qname="{http://www.thearkdb.org/ws/schema/GenomicMappingData}&gt;&gt;DataSetType&gt;Maps&gt;Map&gt;MapName" />
                    <s:basetype optional="true" unbounded="false" typename="string" name="UsefulMapName" qname="{http://www.thearkdb.org/ws/schema/GenomicMappingData}&gt;&gt;DataSetType&gt;Maps&gt;Map&gt;UsefulMapName" />
                    <s:basetype optional="true" unbounded="false" typename="anyType" name="MapType" qname="{http://www.thearkdb.org/ws/schema/GenomicMappingData}&gt;&gt;DataSetType&gt;Maps&gt;Map&gt;MapType" />
                    <s:basetype optional="true" unbounded="false" typename="double" name="StartCoordinate" qname="{http://www.thearkdb.org/ws/schema/GenomicMappingData}&gt;&gt;DataSetType&gt;Maps&gt;Map&gt;StartCoordinate" />
                    <s:basetype optional="true" unbounded="false" typename="double" name="EndCoordinate" qname="{http://www.thearkdb.org/ws/schema/GenomicMappingData}&gt;&gt;DataSetType&gt;Maps&gt;Map&gt;EndCoordinate" />
                    <s:basetype optional="true" unbounded="false" typename="token" name="AnalysisREF" qname="{http://www.thearkdb.org/ws/schema/GenomicMappingData}&gt;&gt;DataSetType&gt;Maps&gt;Map&gt;AnalysisREF" />
                    <s:basetype optional="true" unbounded="false" typename="string" name="MapSex" qname="{http://www.thearkdb.org/ws/schema/GenomicMappingData}&gt;&gt;DataSetType&gt;Maps&gt;Map&gt;MapSex" />
                    <s:basetype optional="true" unbounded="false" typename="token" name="ChromosomeREF" qname="{http://www.thearkdb.org/ws/schema/GenomicMappingData}&gt;&gt;DataSetType&gt;Maps&gt;Map&gt;ChromosomeREF" />
                    <s:basetype optional="true" unbounded="false" typename="token" name="SourceObjectREF" qname="{http://www.thearkdb.org/ws/schema/GenomicMappingData}&gt;&gt;DataSetType&gt;Maps&gt;Map&gt;SourceObjectREF" />
                    <s:arraytype optional="true" unbounded="false" wrapped="true" typename="&gt;&gt;&gt;DataSetType&gt;Maps&gt;Map&gt;Mappings" name="Mappings" qname="{http://www.thearkdb.org/ws/schema/GenomicMappingData}&gt;&gt;DataSetType&gt;Maps&gt;Map&gt;Mappings">
                      <s:elementtype>
                        <s:complextype optional="false" unbounded="false" typename="&gt;&gt;&gt;&gt;DataSetType&gt;Maps&gt;Map&gt;Mappings&gt;Mapping" name="" qname="{http://www.thearkdb.org/ws/schema/GenomicMappingData}&gt;&gt;&gt;&gt;DataSetType&gt;Maps&gt;Map&gt;Mappings&gt;Mapping">
                          <s:elements>
                            <s:basetype optional="false" unbounded="false" typename="token" name="MapREF" qname="{http://www.thearkdb.org/ws/schema/GenomicMappingData}&gt;&gt;&gt;&gt;DataSetType&gt;Maps&gt;Map&gt;Mappings&gt;Mapping&gt;MapREF" />
                            <s:basetype optional="false" unbounded="false" typename="token" name="MarkerREF" qname="{http://www.thearkdb.org/ws/schema/GenomicMappingData}&gt;&gt;&gt;&gt;DataSetType&gt;Maps&gt;Map&gt;Mappings&gt;Mapping&gt;MarkerREF" />
                            <s:basetype optional="true" unbounded="false" typename="double" name="Start" qname="{http://www.thearkdb.org/ws/schema/GenomicMappingData}&gt;&gt;&gt;&gt;DataSetType&gt;Maps&gt;Map&gt;Mappings&gt;Mapping&gt;Start" />
                            <s:basetype optional="true" unbounded="false" typename="double" name="Middle" qname="{http://www.thearkdb.org/ws/schema/GenomicMappingData}&gt;&gt;&gt;&gt;DataSetType&gt;Maps&gt;Map&gt;Mappings&gt;Mapping&gt;Middle" />
                            <s:basetype optional="true" unbounded="false" typename="double" name="End" qname="{http://www.thearkdb.org/ws/schema/GenomicMappingData}&gt;&gt;&gt;&gt;DataSetType&gt;Maps&gt;Map&gt;Mappings&gt;Mapping&gt;End" />
                            <s:basetype optional="true" unbounded="false" typename="anyType" name="DBIdentifier" qname="{http://www.thearkdb.org/ws/schema/GenomicMappingData}&gt;&gt;&gt;&gt;DataSetType&gt;Maps&gt;Map&gt;Mappings&gt;Mapping&gt;DBIdentifier" />
                            <s:basetype optional="true" unbounded="false" typename="token" name="SpeciesREF" qname="{http://www.thearkdb.org/ws/schema/GenomicMappingData}&gt;&gt;&gt;&gt;DataSetType&gt;Maps&gt;Map&gt;Mappings&gt;Mapping&gt;SpeciesREF" />
                            <s:basetype optional="true" unbounded="false" typename="anyType" name="MappingType" qname="{http://www.thearkdb.org/ws/schema/GenomicMappingData}&gt;&gt;&gt;&gt;DataSetType&gt;Maps&gt;Map&gt;Mappings&gt;Mapping&gt;MappingType" />
                            <s:complextype optional="true" unbounded="false" typename="ExternalReferenceREFS" name="ExternalReferenceREFS" qname="{http://www.thearkdb.org/ws/schema/GenomicMappingData}&gt;&gt;&gt;&gt;DataSetType&gt;Maps&gt;Map&gt;Mappings&gt;Mapping&gt;ExternalReferenceREFS">
                              <s:elements>
                                <s:arraytype id="{http://www.thearkdb.org/ws/schema/GenomicMappingData}&gt;ExternalReferenceREFS&gt;ExternalReferenceREF" optional="true" unbounded="true" wrapped="false" typename="ExternalReferenceREF" name="ExternalReferenceREF" />
                              </s:elements>
                            </s:complextype>
                          </s:elements>
                        </s:complextype>
                      </s:elementtype>
                    </s:arraytype>
                    <s:basetype optional="true" unbounded="false" typename="string" name="DBIdentifier" qname="{http://www.thearkdb.org/ws/schema/GenomicMappingData}&gt;&gt;DataSetType&gt;Maps&gt;Map&gt;DBIdentifier" />
                    <s:basetype optional="true" unbounded="false" typename="anyType" name="Units" qname="{http://www.thearkdb.org/ws/schema/GenomicMappingData}&gt;&gt;DataSetType&gt;Maps&gt;Map&gt;Units" />
                    <s:basetype optional="true" unbounded="false" typename="token" name="SpeciesREF" qname="{http://www.thearkdb.org/ws/schema/GenomicMappingData}&gt;&gt;DataSetType&gt;Maps&gt;Map&gt;SpeciesREF" />
                    <s:basetype optional="true" unbounded="false" typename="anyType" name="OtherMapData" qname="{http://www.thearkdb.org/ws/schema/GenomicMappingData}&gt;&gt;DataSetType&gt;Maps&gt;Map&gt;OtherMapData" />
                    <s:complextype optional="true" unbounded="false" typename="ExternalReferenceREFS" name="ExternalReferenceREFS" qname="{http://www.thearkdb.org/ws/schema/GenomicMappingData}&gt;&gt;DataSetType&gt;Maps&gt;Map&gt;ExternalReferenceREFS">
                      <s:elements>
                        <s:arraytype id="{http://www.thearkdb.org/ws/schema/GenomicMappingData}&gt;ExternalReferenceREFS&gt;ExternalReferenceREF" optional="true" unbounded="true" wrapped="false" typename="ExternalReferenceREF" name="ExternalReferenceREF" />
                      </s:elements>
                    </s:complextype>
                  </s:elements>
                </s:complextype>
              </s:elementtype>
            </s:arraytype>
            <s:arraytype optional="true" unbounded="false" wrapped="true" typename="&gt;DataSetType&gt;Analyses" name="Analyses" qname="{http://www.thearkdb.org/ws/schema/GenomicMappingData}DataSetType&gt;Analyses">
              <s:elementtype>
                <s:complextype optional="false" unbounded="false" typename="&gt;&gt;DataSetType&gt;Analyses&gt;Analysis" name="" qname="{http://www.thearkdb.org/ws/schema/GenomicMappingData}&gt;&gt;DataSetType&gt;Analyses&gt;Analysis">
                  <s:elements>
                    <s:basetype optional="true" unbounded="false" typename="string" name="AnalysisName" qname="{http://www.thearkdb.org/ws/schema/GenomicMappingData}&gt;&gt;DataSetType&gt;Analyses&gt;Analysis&gt;AnalysisName" />
                    <s:basetype optional="true" unbounded="false" typename="anyType" name="AnalysisType" qname="{http://www.thearkdb.org/ws/schema/GenomicMappingData}&gt;&gt;DataSetType&gt;Analyses&gt;Analysis&gt;AnalysisType" />
                    <s:basetype optional="true" unbounded="false" typename="string" name="AnalysisSex" qname="{http://www.thearkdb.org/ws/schema/GenomicMappingData}&gt;&gt;DataSetType&gt;Analyses&gt;Analysis&gt;AnalysisSex" />
                    <s:basetype optional="true" unbounded="false" typename="string" name="DBIdentifier" qname="{http://www.thearkdb.org/ws/schema/GenomicMappingData}&gt;&gt;DataSetType&gt;Analyses&gt;Analysis&gt;DBIdentifier" />
                    <s:basetype optional="true" unbounded="false" typename="token" name="SpeciesREF" qname="{http://www.thearkdb.org/ws/schema/GenomicMappingData}&gt;&gt;DataSetType&gt;Analyses&gt;Analysis&gt;SpeciesREF" />
                    <s:basetype optional="true" unbounded="false" typename="anyType" name="OtherAnalysisData" qname="{http://www.thearkdb.org/ws/schema/GenomicMappingData}&gt;&gt;DataSetType&gt;Analyses&gt;Analysis&gt;OtherAnalysisData" />
                    <s:complextype optional="true" unbounded="false" typename="ExternalReferenceREFS" name="ExternalReferenceREFS" qname="{http://www.thearkdb.org/ws/schema/GenomicMappingData}&gt;&gt;DataSetType&gt;Analyses&gt;Analysis&gt;ExternalReferenceREFS">
                      <s:elements>
                        <s:arraytype id="{http://www.thearkdb.org/ws/schema/GenomicMappingData}&gt;ExternalReferenceREFS&gt;ExternalReferenceREF" optional="true" unbounded="true" wrapped="false" typename="ExternalReferenceREF" name="ExternalReferenceREF" />
                      </s:elements>
                    </s:complextype>
                  </s:elements>
                </s:complextype>
              </s:elementtype>
            </s:arraytype>
            <s:arraytype optional="true" unbounded="false" wrapped="true" typename="&gt;DataSetType&gt;Markers" name="Markers" qname="{http://www.thearkdb.org/ws/schema/GenomicMappingData}DataSetType&gt;Markers">
              <s:elementtype>
                <s:complextype optional="false" unbounded="false" typename="&gt;&gt;DataSetType&gt;Markers&gt;Marker" name="" qname="{http://www.thearkdb.org/ws/schema/GenomicMappingData}&gt;&gt;DataSetType&gt;Markers&gt;Marker">
                  <s:elements>
                    <s:basetype optional="true" unbounded="false" typename="string" name="DBIdentifier" qname="{http://www.thearkdb.org/ws/schema/GenomicMappingData}&gt;&gt;DataSetType&gt;Markers&gt;Marker&gt;DBIdentifier" />
                    <s:basetype optional="true" unbounded="false" typename="token" name="SpeciesREF" qname="{http://www.thearkdb.org/ws/schema/GenomicMappingData}&gt;&gt;DataSetType&gt;Markers&gt;Marker&gt;SpeciesREF" />
                    <s:basetype optional="true" unbounded="false" typename="string" name="MarkerName" qname="{http://www.thearkdb.org/ws/schema/GenomicMappingData}&gt;&gt;DataSetType&gt;Markers&gt;Marker&gt;MarkerName" />
                    <s:basetype optional="true" unbounded="false" typename="anyType" name="MarkerType" qname="{http://www.thearkdb.org/ws/schema/GenomicMappingData}&gt;&gt;DataSetType&gt;Markers&gt;Marker&gt;MarkerType" />
                    <s:arraytype optional="true" unbounded="false" wrapped="true" typename="AssociatedSequencesType" name="MarkerAssociatedSequences" qname="{http://www.thearkdb.org/ws/schema/GenomicMappingData}&gt;&gt;DataSetType&gt;Markers&gt;Marker&gt;MarkerAssociatedSequences">
                      <s:elementtype>
                        <s:complextype optional="false" unbounded="false" typename="&gt;AssociatedSequencesType&gt;AssociatedSequence" name="" qname="{http://www.thearkdb.org/ws/schema/GenomicMappingData}&gt;AssociatedSequencesType&gt;AssociatedSequence">
                          <s:elements>
                            <s:basetype optional="true" unbounded="false" typename="string" name="SequenceRelationship" qname="{http://www.thearkdb.org/ws/schema/GenomicMappingData}&gt;AssociatedSequencesType&gt;AssociatedSequence&gt;SequenceRelationship" />
                            <s:basetype optional="true" unbounded="false" typename="token" name="SequenceREF" qname="{http://www.thearkdb.org/ws/schema/GenomicMappingData}&gt;AssociatedSequencesType&gt;AssociatedSequence&gt;SequenceREF" />
                            <s:arraytype optional="true" unbounded="false" wrapped="true" typename="&gt;&gt;AssociatedSequencesType&gt;AssociatedSequence&gt;ExternalReferenceREFS" name="ExternalReferenceREFS" qname="{http://www.thearkdb.org/ws/schema/GenomicMappingData}&gt;AssociatedSequencesType&gt;AssociatedSequence&gt;ExternalReferenceREFS">
                              <s:elementtype>
                                <s:basetype optional="false" unbounded="false" typename="token" name="REFType" qname="{http://www.thearkdb.org/ws/schema/GenomicMappingData}REFType" />
                              </s:elementtype>
                            </s:arraytype>
                          </s:elements>
                        </s:complextype>
                      </s:elementtype>
                    </s:arraytype>
                    <s:basetype optional="true" unbounded="false" typename="anyType" name="OtherMarkerData" qname="{http://www.thearkdb.org/ws/schema/GenomicMappingData}&gt;&gt;DataSetType&gt;Markers&gt;Marker&gt;OtherMarkerData" />
                    <s:complextype optional="true" unbounded="false" typename="ExternalReferenceREFS" name="ExternalReferenceREFS" qname="{http://www.thearkdb.org/ws/schema/GenomicMappingData}&gt;&gt;DataSetType&gt;Markers&gt;Marker&gt;ExternalReferenceREFS">
                      <s:elements>
                        <s:arraytype id="{http://www.thearkdb.org/ws/schema/GenomicMappingData}&gt;ExternalReferenceREFS&gt;ExternalReferenceREF" optional="true" unbounded="true" wrapped="false" typename="ExternalReferenceREF" name="ExternalReferenceREF" />
                      </s:elements>
                    </s:complextype>
                  </s:elements>
                </s:complextype>
              </s:elementtype>
            </s:arraytype>
            <s:arraytype optional="true" unbounded="false" wrapped="true" typename="&gt;DataSetType&gt;Clones" name="Clones" qname="{http://www.thearkdb.org/ws/schema/GenomicMappingData}DataSetType&gt;Clones">
              <s:elementtype>
                <s:complextype optional="false" unbounded="false" typename="&gt;&gt;DataSetType&gt;Clones&gt;Clone" name="" qname="{http://www.thearkdb.org/ws/schema/GenomicMappingData}&gt;&gt;DataSetType&gt;Clones&gt;Clone">
                  <s:elements>
                    <s:basetype optional="true" unbounded="false" typename="string" name="CloneName" qname="{http://www.thearkdb.org/ws/schema/GenomicMappingData}&gt;&gt;DataSetType&gt;Clones&gt;Clone&gt;CloneName" />
                    <s:basetype optional="true" unbounded="false" typename="anyType" name="CloneType" qname="{http://www.thearkdb.org/ws/schema/GenomicMappingData}&gt;&gt;DataSetType&gt;Clones&gt;Clone&gt;CloneType" />
                    <s:arraytype optional="true" unbounded="false" wrapped="true" typename="AssociatedSequencesType" name="CloneAssociatedSequences" qname="{http://www.thearkdb.org/ws/schema/GenomicMappingData}&gt;&gt;DataSetType&gt;Clones&gt;Clone&gt;CloneAssociatedSequences">
                      <s:elementtype>
                        <s:complextype id="{http://www.thearkdb.org/ws/schema/GenomicMappingData}&gt;AssociatedSequencesType&gt;AssociatedSequence" optional="false" unbounded="false" typename="&gt;AssociatedSequencesType&gt;AssociatedSequence" name="" />
                      </s:elementtype>
                    </s:arraytype>
                    <s:basetype optional="true" unbounded="false" typename="string" name="DBIdentifier" qname="{http://www.thearkdb.org/ws/schema/GenomicMappingData}&gt;&gt;DataSetType&gt;Clones&gt;Clone&gt;DBIdentifier" />
                    <s:basetype optional="true" unbounded="false" typename="token" name="SpeciesREF" qname="{http://www.thearkdb.org/ws/schema/GenomicMappingData}&gt;&gt;DataSetType&gt;Clones&gt;Clone&gt;SpeciesREF" />
                    <s:basetype optional="true" unbounded="false" typename="anyType" name="OtherCloneData" qname="{http://www.thearkdb.org/ws/schema/GenomicMappingData}&gt;&gt;DataSetType&gt;Clones&gt;Clone&gt;OtherCloneData" />
                    <s:complextype optional="true" unbounded="false" typename="ExternalReferenceREFS" name="ExternalReferenceREFS" qname="{http://www.thearkdb.org/ws/schema/GenomicMappingData}&gt;&gt;DataSetType&gt;Clones&gt;Clone&gt;ExternalReferenceREFS">
                      <s:elements>
                        <s:arraytype id="{http://www.thearkdb.org/ws/schema/GenomicMappingData}&gt;ExternalReferenceREFS&gt;ExternalReferenceREF" optional="true" unbounded="true" wrapped="false" typename="ExternalReferenceREF" name="ExternalReferenceREF" />
                      </s:elements>
                    </s:complextype>
                  </s:elements>
                </s:complextype>
              </s:elementtype>
            </s:arraytype>
            <s:arraytype optional="true" unbounded="false" wrapped="true" typename="&gt;DataSetType&gt;Probes" name="Probes" qname="{http://www.thearkdb.org/ws/schema/GenomicMappingData}DataSetType&gt;Probes">
              <s:elementtype>
                <s:complextype optional="false" unbounded="false" typename="&gt;&gt;DataSetType&gt;Probes&gt;Probe" name="" qname="{http://www.thearkdb.org/ws/schema/GenomicMappingData}&gt;&gt;DataSetType&gt;Probes&gt;Probe">
                  <s:elements>
                    <s:basetype optional="true" unbounded="false" typename="string" name="ProbeName" qname="{http://www.thearkdb.org/ws/schema/GenomicMappingData}&gt;&gt;DataSetType&gt;Probes&gt;Probe&gt;ProbeName" />
                    <s:arraytype optional="true" unbounded="false" wrapped="true" typename="AssociatedSequencesType" name="ProbeAssociatedSequences" qname="{http://www.thearkdb.org/ws/schema/GenomicMappingData}&gt;&gt;DataSetType&gt;Probes&gt;Probe&gt;ProbeAssociatedSequences">
                      <s:elementtype>
                        <s:complextype id="{http://www.thearkdb.org/ws/schema/GenomicMappingData}&gt;AssociatedSequencesType&gt;AssociatedSequence" optional="false" unbounded="false" typename="&gt;AssociatedSequencesType&gt;AssociatedSequence" name="" />
                      </s:elementtype>
                    </s:arraytype>
                    <s:basetype optional="true" unbounded="false" typename="string" name="DBIdentifier" qname="{http://www.thearkdb.org/ws/schema/GenomicMappingData}&gt;&gt;DataSetType&gt;Probes&gt;Probe&gt;DBIdentifier" />
                    <s:basetype optional="true" unbounded="false" typename="token" name="SpeciesREF" qname="{http://www.thearkdb.org/ws/schema/GenomicMappingData}&gt;&gt;DataSetType&gt;Probes&gt;Probe&gt;SpeciesREF" />
                    <s:basetype optional="true" unbounded="false" typename="anyType" name="OtherProbeData" qname="{http://www.thearkdb.org/ws/schema/GenomicMappingData}&gt;&gt;DataSetType&gt;Probes&gt;Probe&gt;OtherProbeData" />
                    <s:complextype optional="true" unbounded="false" typename="ExternalReferenceREFS" name="ExternalReferenceREFS" qname="{http://www.thearkdb.org/ws/schema/GenomicMappingData}&gt;&gt;DataSetType&gt;Probes&gt;Probe&gt;ExternalReferenceREFS">
                      <s:elements>
                        <s:arraytype id="{http://www.thearkdb.org/ws/schema/GenomicMappingData}&gt;ExternalReferenceREFS&gt;ExternalReferenceREF" optional="true" unbounded="true" wrapped="false" typename="ExternalReferenceREF" name="ExternalReferenceREF" />
                      </s:elements>
                    </s:complextype>
                  </s:elements>
                </s:complextype>
              </s:elementtype>
            </s:arraytype>
            <s:arraytype optional="true" unbounded="false" wrapped="true" typename="&gt;DataSetType&gt;QTLs" name="QTLs" qname="{http://www.thearkdb.org/ws/schema/GenomicMappingData}DataSetType&gt;QTLs">
              <s:elementtype>
                <s:complextype optional="false" unbounded="false" typename="&gt;&gt;DataSetType&gt;QTLs&gt;QTL" name="" qname="{http://www.thearkdb.org/ws/schema/GenomicMappingData}&gt;&gt;DataSetType&gt;QTLs&gt;QTL">
                  <s:elements>
                    <s:basetype optional="true" unbounded="false" typename="string" name="QTLName" qname="{http://www.thearkdb.org/ws/schema/GenomicMappingData}&gt;&gt;DataSetType&gt;QTLs&gt;QTL&gt;QTLName" />
                    <s:basetype optional="true" unbounded="false" typename="anyType" name="QTLDetails" qname="{http://www.thearkdb.org/ws/schema/GenomicMappingData}&gt;&gt;DataSetType&gt;QTLs&gt;QTL&gt;QTLDetails" />
                    <s:basetype optional="true" unbounded="false" typename="string" name="DBIdentifier" qname="{http://www.thearkdb.org/ws/schema/GenomicMappingData}&gt;&gt;DataSetType&gt;QTLs&gt;QTL&gt;DBIdentifier" />
                    <s:basetype optional="true" unbounded="false" typename="token" name="SpeciesREF" qname="{http://www.thearkdb.org/ws/schema/GenomicMappingData}&gt;&gt;DataSetType&gt;QTLs&gt;QTL&gt;SpeciesREF" />
                    <s:basetype optional="true" unbounded="false" typename="anyType" name="OtherQTLData" qname="{http://www.thearkdb.org/ws/schema/GenomicMappingData}&gt;&gt;DataSetType&gt;QTLs&gt;QTL&gt;OtherQTLData" />
                    <s:complextype optional="true" unbounded="false" typename="ExternalReferenceREFS" name="ExternalReferenceREFS" qname="{http://www.thearkdb.org/ws/schema/GenomicMappingData}&gt;&gt;DataSetType&gt;QTLs&gt;QTL&gt;ExternalReferenceREFS">
                      <s:elements>
                        <s:arraytype id="{http://www.thearkdb.org/ws/schema/GenomicMappingData}&gt;ExternalReferenceREFS&gt;ExternalReferenceREF" optional="true" unbounded="true" wrapped="false" typename="ExternalReferenceREF" name="ExternalReferenceREF" />
                      </s:elements>
                    </s:complextype>
                  </s:elements>
                </s:complextype>
              </s:elementtype>
            </s:arraytype>
            <s:arraytype optional="true" unbounded="false" wrapped="true" typename="&gt;DataSetType&gt;Sequences" name="Sequences" qname="{http://www.thearkdb.org/ws/schema/GenomicMappingData}DataSetType&gt;Sequences">
              <s:elementtype>
                <s:complextype optional="false" unbounded="false" typename="&gt;&gt;DataSetType&gt;Sequences&gt;Sequence" name="" qname="{http://www.thearkdb.org/ws/schema/GenomicMappingData}&gt;&gt;DataSetType&gt;Sequences&gt;Sequence">
                  <s:elements>
                    <s:basetype optional="true" unbounded="false" typename="string" name="SequenceName" qname="{http://www.thearkdb.org/ws/schema/GenomicMappingData}&gt;&gt;DataSetType&gt;Sequences&gt;Sequence&gt;SequenceName" />
                    <s:basetype optional="true" unbounded="false" typename="anyType" name="SequenceType" qname="{http://www.thearkdb.org/ws/schema/GenomicMappingData}&gt;&gt;DataSetType&gt;Sequences&gt;Sequence&gt;SequenceType" />
                    <s:basetype optional="true" unbounded="false" typename="anyType" name="BaseSequence" qname="{http://www.thearkdb.org/ws/schema/GenomicMappingData}&gt;&gt;DataSetType&gt;Sequences&gt;Sequence&gt;BaseSequence" />
                    <s:basetype optional="true" unbounded="false" typename="string" name="DBIdentifier" qname="{http://www.thearkdb.org/ws/schema/GenomicMappingData}&gt;&gt;DataSetType&gt;Sequences&gt;Sequence&gt;DBIdentifier" />
                    <s:basetype optional="true" unbounded="false" typename="token" name="SpeciesREF" qname="{http://www.thearkdb.org/ws/schema/GenomicMappingData}&gt;&gt;DataSetType&gt;Sequences&gt;Sequence&gt;SpeciesREF" />
                    <s:basetype optional="true" unbounded="false" typename="anyType" name="OtherSequenceData" qname="{http://www.thearkdb.org/ws/schema/GenomicMappingData}&gt;&gt;DataSetType&gt;Sequences&gt;Sequence&gt;OtherSequenceData" />
                    <s:complextype optional="true" unbounded="false" typename="ExternalReferenceREFS" name="ExternalReferenceREFS" qname="{http://www.thearkdb.org/ws/schema/GenomicMappingData}&gt;&gt;DataSetType&gt;Sequences&gt;Sequence&gt;ExternalReferenceREFS">
                      <s:elements>
                        <s:arraytype id="{http://www.thearkdb.org/ws/schema/GenomicMappingData}&gt;ExternalReferenceREFS&gt;ExternalReferenceREF" optional="true" unbounded="true" wrapped="false" typename="ExternalReferenceREF" name="ExternalReferenceREF" />
                      </s:elements>
                    </s:complextype>
                  </s:elements>
                </s:complextype>
              </s:elementtype>
            </s:arraytype>
            <s:arraytype optional="true" unbounded="false" wrapped="true" typename="&gt;DataSetType&gt;Assertions" name="Assertions" qname="{http://www.thearkdb.org/ws/schema/GenomicMappingData}DataSetType&gt;Assertions">
              <s:elementtype>
                <s:complextype optional="false" unbounded="false" typename="&gt;&gt;DataSetType&gt;Assertions&gt;Assertion" name="" qname="{http://www.thearkdb.org/ws/schema/GenomicMappingData}&gt;&gt;DataSetType&gt;Assertions&gt;Assertion">
                  <s:elements>
                    <s:basetype optional="false" unbounded="false" typename="anyType" name="AssertionType" qname="{http://www.thearkdb.org/ws/schema/GenomicMappingData}&gt;&gt;DataSetType&gt;Assertions&gt;Assertion&gt;AssertionType" />
                    <s:basetype optional="false" unbounded="false" typename="token" name="SubjectREF" qname="{http://www.thearkdb.org/ws/schema/GenomicMappingData}&gt;&gt;DataSetType&gt;Assertions&gt;Assertion&gt;SubjectREF" />
                    <s:basetype optional="true" unbounded="false" typename="string" name="DBIdentifier" qname="{http://www.thearkdb.org/ws/schema/GenomicMappingData}&gt;&gt;DataSetType&gt;Assertions&gt;Assertion&gt;DBIdentifier" />
                    <s:basetype optional="true" unbounded="false" typename="anyType" name="OtherAssertionData" qname="{http://www.thearkdb.org/ws/schema/GenomicMappingData}&gt;&gt;DataSetType&gt;Assertions&gt;Assertion&gt;OtherAssertionData" />
                    <s:complextype optional="true" unbounded="false" typename="ExternalReferenceREFS" name="ExternalReferenceREFS" qname="{http://www.thearkdb.org/ws/schema/GenomicMappingData}&gt;&gt;DataSetType&gt;Assertions&gt;Assertion&gt;ExternalReferenceREFS">
                      <s:elements>
                        <s:arraytype id="{http://www.thearkdb.org/ws/schema/GenomicMappingData}&gt;ExternalReferenceREFS&gt;ExternalReferenceREF" optional="true" unbounded="true" wrapped="false" typename="ExternalReferenceREF" name="ExternalReferenceREF" />
                      </s:elements>
                    </s:complextype>
                  </s:elements>
                </s:complextype>
              </s:elementtype>
            </s:arraytype>
            <s:arraytype optional="true" unbounded="false" wrapped="true" typename="&gt;DataSetType&gt;Relationships" name="Relationships" qname="{http://www.thearkdb.org/ws/schema/GenomicMappingData}DataSetType&gt;Relationships">
              <s:elementtype>
                <s:complextype optional="false" unbounded="false" typename="&gt;&gt;DataSetType&gt;Relationships&gt;Relationship" name="" qname="{http://www.thearkdb.org/ws/schema/GenomicMappingData}&gt;&gt;DataSetType&gt;Relationships&gt;Relationship">
                  <s:elements>
                    <s:basetype optional="false" unbounded="false" typename="anyType" name="RelationshipType" qname="{http://www.thearkdb.org/ws/schema/GenomicMappingData}&gt;&gt;DataSetType&gt;Relationships&gt;Relationship&gt;RelationshipType" />
                    <s:basetype optional="false" unbounded="false" typename="token" name="SubjectREF" qname="{http://www.thearkdb.org/ws/schema/GenomicMappingData}&gt;&gt;DataSetType&gt;Relationships&gt;Relationship&gt;SubjectREF" />
                    <s:basetype optional="false" unbounded="false" typename="token" name="ObjectREF" qname="{http://www.thearkdb.org/ws/schema/GenomicMappingData}&gt;&gt;DataSetType&gt;Relationships&gt;Relationship&gt;ObjectREF" />
                    <s:basetype optional="true" unbounded="false" typename="string" name="DBIdentifier" qname="{http://www.thearkdb.org/ws/schema/GenomicMappingData}&gt;&gt;DataSetType&gt;Relationships&gt;Relationship&gt;DBIdentifier" />
                    <s:basetype optional="true" unbounded="false" typename="anyType" name="OtherRelationshipData" qname="{http://www.thearkdb.org/ws/schema/GenomicMappingData}&gt;&gt;DataSetType&gt;Relationships&gt;Relationship&gt;OtherRelationshipData" />
                    <s:complextype optional="true" unbounded="false" typename="ExternalReferenceREFS" name="ExternalReferenceREFS" qname="{http://www.thearkdb.org/ws/schema/GenomicMappingData}&gt;&gt;DataSetType&gt;Relationships&gt;Relationship&gt;ExternalReferenceREFS">
                      <s:elements>
                        <s:arraytype id="{http://www.thearkdb.org/ws/schema/GenomicMappingData}&gt;ExternalReferenceREFS&gt;ExternalReferenceREF" optional="true" unbounded="true" wrapped="false" typename="ExternalReferenceREF" name="ExternalReferenceREF" />
                      </s:elements>
                    </s:complextype>
                  </s:elements>
                </s:complextype>
              </s:elementtype>
            </s:arraytype>
            <s:complextype optional="true" unbounded="false" typename="&gt;DataSetType&gt;ExternalReferences" name="ExternalReferences" qname="{http://www.thearkdb.org/ws/schema/GenomicMappingData}DataSetType&gt;ExternalReferences">
              <s:elements>
                <s:arraytype optional="true" unbounded="true" wrapped="false" typename="ExternalReferenceType" name="ExternalReference" qname="{http://www.thearkdb.org/ws/schema/GenomicMappingData}&gt;DataSetType&gt;ExternalReferences&gt;ExternalReference">
                  <s:elementtype>
                    <s:complextype optional="false" unbounded="false" typename="ExternalReferenceType" name="" qname="{http://www.thearkdb.org/ws/schema/GenomicMappingData}ExternalReferenceType">
                      <s:elements>
                        <s:basetype optional="false" unbounded="false" typename="token" name="DataSource" qname="{http://www.thearkdb.org/ws/schema/GenomicMappingData}ExternalReferenceType&gt;DataSource" />
                        <s:basetype optional="false" unbounded="false" typename="string" name="SourceID" qname="{http://www.thearkdb.org/ws/schema/GenomicMappingData}ExternalReferenceType&gt;SourceID" />
                      </s:elements>
                    </s:complextype>
                  </s:elementtype>
                </s:arraytype>
                <s:arraytype optional="true" unbounded="true" wrapped="false" typename="string" name="ExternalGUID" qname="{http://www.thearkdb.org/ws/schema/GenomicMappingData}&gt;DataSetType&gt;ExternalReferences&gt;ExternalGUID">
                  <s:elementtype>
                    <s:basetype optional="false" unbounded="false" typename="string" name="" qname="{http://www.w3.org/2001/XMLSchema}string" />
                  </s:elementtype>
                </s:arraytype>
              </s:elements>
            </s:complextype>
            <s:arraytype optional="true" unbounded="false" wrapped="true" typename="&gt;DataSetType&gt;DataSources" name="DataSources" qname="{http://www.thearkdb.org/ws/schema/GenomicMappingData}DataSetType&gt;DataSources">
              <s:elementtype>
                <s:complextype optional="false" unbounded="false" typename="&gt;&gt;DataSetType&gt;DataSources&gt;DataSource" name="" qname="{http://www.thearkdb.org/ws/schema/GenomicMappingData}&gt;&gt;DataSetType&gt;DataSources&gt;DataSource">
                  <s:elements>
                    <s:basetype optional="true" unbounded="false" typename="string" name="DataSourceName" qname="{http://www.thearkdb.org/ws/schema/GenomicMappingData}&gt;&gt;DataSetType&gt;DataSources&gt;DataSource&gt;DataSourceName" />
                    <s:basetype optional="true" unbounded="false" typename="anyURI" name="DataSourceURL" qname="{http://www.thearkdb.org/ws/schema/GenomicMappingData}&gt;&gt;DataSetType&gt;DataSources&gt;DataSource&gt;DataSourceURL" />
                    <s:complextype optional="true" unbounded="false" typename="ExternalReferenceREF" name="ExternalReferenceREF" qname="{http://www.thearkdb.org/ws/schema/GenomicMappingData}&gt;&gt;DataSetType&gt;DataSources&gt;DataSource&gt;ExternalReferenceREF">
                      <s:elements>
                        <s:basetype optional="false" unbounded="false" typename="string" name="_value" qname="_value" />
                      </s:elements>
                    </s:complextype>
                  </s:elements>
                </s:complextype>
              </s:elementtype>
            </s:arraytype>
          </s:elements>
        </s:complextype>
      </s:extensions>
    </s:local>
  </s:processor>
  <s:processor name="fetchMarkerByAccession">
    <s:arbitrarywsdl>
      <s:wsdl>http://www.thearkdb.org/ws/xsdservice/ArkWebServicesTyped.wsdl</s:wsdl>
      <s:operation>fetchMarkerByAccession</s:operation>
    </s:arbitrarywsdl>
  </s:processor>
  <s:processor name="markerServiceDataset">
    <s:local>
      org.embl.ebi.escience.scuflworkers.java.XMLOutputSplitter
      <s:extensions>
        <s:complextype optional="false" unbounded="false" typename="fetchMarkerByAccessionResponse" name="parameters" qname="{http://webservices.thearkdb.org/ArkWebServices}fetchMarkerByAccessionResponse">
          <s:elements>
            <s:complextype optional="false" unbounded="false" typename="DataSetType" name="DataSet" qname="{http://webservices.thearkdb.org/ArkWebServices}&gt;fetchMarkerByAccessionResponse&gt;DataSet">
              <s:elements>
                <s:complextype optional="false" unbounded="false" typename="&gt;DataSetType&gt;Metadata" name="Metadata" qname="{http://www.thearkdb.org/ws/schema/GenomicMappingData}DataSetType&gt;Metadata">
                  <s:elements>
                    <s:basetype optional="true" unbounded="false" typename="ID" name="Created" qname="{http://www.thearkdb.org/ws/schema/GenomicMappingData}&gt;DataSetType&gt;Metadata&gt;Created" />
                    <s:basetype optional="true" unbounded="false" typename="token" name="DataSourceREF" qname="{http://www.thearkdb.org/ws/schema/GenomicMappingData}&gt;DataSetType&gt;Metadata&gt;DataSourceREF" />
                    <s:basetype optional="true" unbounded="false" typename="ID" name="Service" qname="{http://www.thearkdb.org/ws/schema/GenomicMappingData}&gt;DataSetType&gt;Metadata&gt;Service" />
                    <s:basetype optional="true" unbounded="false" typename="ID" name="Method" qname="{http://www.thearkdb.org/ws/schema/GenomicMappingData}&gt;DataSetType&gt;Metadata&gt;Method" />
                    <s:basetype optional="true" unbounded="false" typename="ID" name="Comment" qname="{http://www.thearkdb.org/ws/schema/GenomicMappingData}&gt;DataSetType&gt;Metadata&gt;Comment" />
                    <s:basetype optional="true" unbounded="false" typename="anyType" name="OtherMetadata" qname="{http://www.thearkdb.org/ws/schema/GenomicMappingData}&gt;DataSetType&gt;Metadata&gt;OtherMetadata" />
                    <s:complextype optional="true" unbounded="false" typename="ExternalReferenceREFS" name="ExternalReferenceREFS" qname="{http://www.thearkdb.org/ws/schema/GenomicMappingData}&gt;DataSetType&gt;Metadata&gt;ExternalReferenceREFS">
                      <s:elements>
                        <s:arraytype optional="true" unbounded="true" wrapped="false" typename="ExternalReferenceREF" name="ExternalReferenceREF" qname="{http://www.thearkdb.org/ws/schema/GenomicMappingData}&gt;ExternalReferenceREFS&gt;ExternalReferenceREF">
                          <s:elementtype>
                            <s:complextype optional="false" unbounded="false" typename="ExternalReferenceREF" name="" qname="{http://www.thearkdb.org/ws/schema/GenomicMappingData}ExternalReferenceREF">
                              <s:elements>
                                <s:basetype optional="false" unbounded="false" typename="string" name="_value" qname="_value" />
                              </s:elements>
                            </s:complextype>
                          </s:elementtype>
                        </s:arraytype>
                      </s:elements>
                    </s:complextype>
                  </s:elements>
                </s:complextype>
                <s:arraytype optional="true" unbounded="false" wrapped="true" typename="&gt;DataSetType&gt;SpeciesContainer" name="SpeciesContainer" qname="{http://www.thearkdb.org/ws/schema/GenomicMappingData}DataSetType&gt;SpeciesContainer">
                  <s:elementtype>
                    <s:complextype optional="false" unbounded="false" typename="&gt;&gt;DataSetType&gt;SpeciesContainer&gt;Species" name="" qname="{http://www.thearkdb.org/ws/schema/GenomicMappingData}&gt;&gt;DataSetType&gt;SpeciesContainer&gt;Species">
                      <s:elements>
                        <s:basetype optional="true" unbounded="false" typename="string" name="Binomial" qname="{http://www.thearkdb.org/ws/schema/GenomicMappingData}&gt;&gt;DataSetType&gt;SpeciesContainer&gt;Species&gt;Binomial" />
                        <s:basetype optional="true" unbounded="false" typename="string" name="CommonName" qname="{http://www.thearkdb.org/ws/schema/GenomicMappingData}&gt;&gt;DataSetType&gt;SpeciesContainer&gt;Species&gt;CommonName" />
                        <s:basetype optional="true" unbounded="false" typename="string" name="DBIdentifier" qname="{http://www.thearkdb.org/ws/schema/GenomicMappingData}&gt;&gt;DataSetType&gt;SpeciesContainer&gt;Species&gt;DBIdentifier" />
                        <s:basetype optional="true" unbounded="false" typename="anyType" name="OtherSpeciesData" qname="{http://www.thearkdb.org/ws/schema/GenomicMappingData}&gt;&gt;DataSetType&gt;SpeciesContainer&gt;Species&gt;OtherSpeciesData" />
                        <s:complextype optional="true" unbounded="false" typename="ExternalReferenceREFS" name="ExternalReferenceREFS" qname="{http://www.thearkdb.org/ws/schema/GenomicMappingData}&gt;&gt;DataSetType&gt;SpeciesContainer&gt;Species&gt;ExternalReferenceREFS">
                          <s:elements>
                            <s:arraytype id="{http://www.thearkdb.org/ws/schema/GenomicMappingData}&gt;ExternalReferenceREFS&gt;ExternalReferenceREF" optional="true" unbounded="true" wrapped="false" typename="ExternalReferenceREF" name="ExternalReferenceREF" />
                          </s:elements>
                        </s:complextype>
                      </s:elements>
                    </s:complextype>
                  </s:elementtype>
                </s:arraytype>
                <s:arraytype optional="true" unbounded="false" wrapped="true" typename="&gt;DataSetType&gt;Chromosomes" name="Chromosomes" qname="{http://www.thearkdb.org/ws/schema/GenomicMappingData}DataSetType&gt;Chromosomes">
                  <s:elementtype>
                    <s:complextype optional="false" unbounded="false" typename="&gt;&gt;DataSetType&gt;Chromosomes&gt;Chromosome" name="" qname="{http://www.thearkdb.org/ws/schema/GenomicMappingData}&gt;&gt;DataSetType&gt;Chromosomes&gt;Chromosome">
                      <s:elements>
                        <s:basetype optional="true" unbounded="false" typename="string" name="ChromosomeName" qname="{http://www.thearkdb.org/ws/schema/GenomicMappingData}&gt;&gt;DataSetType&gt;Chromosomes&gt;Chromosome&gt;ChromosomeName" />
                        <s:basetype optional="true" unbounded="false" typename="string" name="DBIdentifier" qname="{http://www.thearkdb.org/ws/schema/GenomicMappingData}&gt;&gt;DataSetType&gt;Chromosomes&gt;Chromosome&gt;DBIdentifier" />
                        <s:basetype optional="true" unbounded="false" typename="token" name="SpeciesREF" qname="{http://www.thearkdb.org/ws/schema/GenomicMappingData}&gt;&gt;DataSetType&gt;Chromosomes&gt;Chromosome&gt;SpeciesREF" />
                        <s:basetype optional="true" unbounded="false" typename="anyType" name="OtherChromosomeData" qname="{http://www.thearkdb.org/ws/schema/GenomicMappingData}&gt;&gt;DataSetType&gt;Chromosomes&gt;Chromosome&gt;OtherChromosomeData" />
                        <s:complextype optional="true" unbounded="false" typename="ExternalReferenceREFS" name="ExternalReferenceREFS" qname="{http://www.thearkdb.org/ws/schema/GenomicMappingData}&gt;&gt;DataSetType&gt;Chromosomes&gt;Chromosome&gt;ExternalReferenceREFS">
                          <s:elements>
                            <s:arraytype id="{http://www.thearkdb.org/ws/schema/GenomicMappingData}&gt;ExternalReferenceREFS&gt;ExternalReferenceREF" optional="true" unbounded="true" wrapped="false" typename="ExternalReferenceREF" name="ExternalReferenceREF" />
                          </s:elements>
                        </s:complextype>
                      </s:elements>
                    </s:complextype>
                  </s:elementtype>
                </s:arraytype>
                <s:arraytype optional="true" unbounded="false" wrapped="true" typename="&gt;DataSetType&gt;Maps" name="Maps" qname="{http://www.thearkdb.org/ws/schema/GenomicMappingData}DataSetType&gt;Maps">
                  <s:elementtype>
                    <s:complextype optional="false" unbounded="false" typename="&gt;&gt;DataSetType&gt;Maps&gt;Map" name="" qname="{http://www.thearkdb.org/ws/schema/GenomicMappingData}&gt;&gt;DataSetType&gt;Maps&gt;Map">
                      <s:elements>
                        <s:basetype optional="true" unbounded="false" typename="string" name="MapName" qname="{http://www.thearkdb.org/ws/schema/GenomicMappingData}&gt;&gt;DataSetType&gt;Maps&gt;Map&gt;MapName" />
                        <s:basetype optional="true" unbounded="false" typename="string" name="UsefulMapName" qname="{http://www.thearkdb.org/ws/schema/GenomicMappingData}&gt;&gt;DataSetType&gt;Maps&gt;Map&gt;UsefulMapName" />
                        <s:basetype optional="true" unbounded="false" typename="anyType" name="MapType" qname="{http://www.thearkdb.org/ws/schema/GenomicMappingData}&gt;&gt;DataSetType&gt;Maps&gt;Map&gt;MapType" />
                        <s:basetype optional="true" unbounded="false" typename="double" name="StartCoordinate" qname="{http://www.thearkdb.org/ws/schema/GenomicMappingData}&gt;&gt;DataSetType&gt;Maps&gt;Map&gt;StartCoordinate" />
                        <s:basetype optional="true" unbounded="false" typename="double" name="EndCoordinate" qname="{http://www.thearkdb.org/ws/schema/GenomicMappingData}&gt;&gt;DataSetType&gt;Maps&gt;Map&gt;EndCoordinate" />
                        <s:basetype optional="true" unbounded="false" typename="token" name="AnalysisREF" qname="{http://www.thearkdb.org/ws/schema/GenomicMappingData}&gt;&gt;DataSetType&gt;Maps&gt;Map&gt;AnalysisREF" />
                        <s:basetype optional="true" unbounded="false" typename="string" name="MapSex" qname="{http://www.thearkdb.org/ws/schema/GenomicMappingData}&gt;&gt;DataSetType&gt;Maps&gt;Map&gt;MapSex" />
                        <s:basetype optional="true" unbounded="false" typename="token" name="ChromosomeREF" qname="{http://www.thearkdb.org/ws/schema/GenomicMappingData}&gt;&gt;DataSetType&gt;Maps&gt;Map&gt;ChromosomeREF" />
                        <s:basetype optional="true" unbounded="false" typename="token" name="SourceObjectREF" qname="{http://www.thearkdb.org/ws/schema/GenomicMappingData}&gt;&gt;DataSetType&gt;Maps&gt;Map&gt;SourceObjectREF" />
                        <s:arraytype optional="true" unbounded="false" wrapped="true" typename="&gt;&gt;&gt;DataSetType&gt;Maps&gt;Map&gt;Mappings" name="Mappings" qname="{http://www.thearkdb.org/ws/schema/GenomicMappingData}&gt;&gt;DataSetType&gt;Maps&gt;Map&gt;Mappings">
                          <s:elementtype>
                            <s:complextype optional="false" unbounded="false" typename="&gt;&gt;&gt;&gt;DataSetType&gt;Maps&gt;Map&gt;Mappings&gt;Mapping" name="" qname="{http://www.thearkdb.org/ws/schema/GenomicMappingData}&gt;&gt;&gt;&gt;DataSetType&gt;Maps&gt;Map&gt;Mappings&gt;Mapping">
                              <s:elements>
                                <s:basetype optional="false" unbounded="false" typename="token" name="MapREF" qname="{http://www.thearkdb.org/ws/schema/GenomicMappingData}&gt;&gt;&gt;&gt;DataSetType&gt;Maps&gt;Map&gt;Mappings&gt;Mapping&gt;MapREF" />
                                <s:basetype optional="false" unbounded="false" typename="token" name="MarkerREF" qname="{http://www.thearkdb.org/ws/schema/GenomicMappingData}&gt;&gt;&gt;&gt;DataSetType&gt;Maps&gt;Map&gt;Mappings&gt;Mapping&gt;MarkerREF" />
                                <s:basetype optional="true" unbounded="false" typename="double" name="Start" qname="{http://www.thearkdb.org/ws/schema/GenomicMappingData}&gt;&gt;&gt;&gt;DataSetType&gt;Maps&gt;Map&gt;Mappings&gt;Mapping&gt;Start" />
                                <s:basetype optional="true" unbounded="false" typename="double" name="Middle" qname="{http://www.thearkdb.org/ws/schema/GenomicMappingData}&gt;&gt;&gt;&gt;DataSetType&gt;Maps&gt;Map&gt;Mappings&gt;Mapping&gt;Middle" />
                                <s:basetype optional="true" unbounded="false" typename="double" name="End" qname="{http://www.thearkdb.org/ws/schema/GenomicMappingData}&gt;&gt;&gt;&gt;DataSetType&gt;Maps&gt;Map&gt;Mappings&gt;Mapping&gt;End" />
                                <s:basetype optional="true" unbounded="false" typename="anyType" name="DBIdentifier" qname="{http://www.thearkdb.org/ws/schema/GenomicMappingData}&gt;&gt;&gt;&gt;DataSetType&gt;Maps&gt;Map&gt;Mappings&gt;Mapping&gt;DBIdentifier" />
                                <s:basetype optional="true" unbounded="false" typename="token" name="SpeciesREF" qname="{http://www.thearkdb.org/ws/schema/GenomicMappingData}&gt;&gt;&gt;&gt;DataSetType&gt;Maps&gt;Map&gt;Mappings&gt;Mapping&gt;SpeciesREF" />
                                <s:basetype optional="true" unbounded="false" typename="anyType" name="MappingType" qname="{http://www.thearkdb.org/ws/schema/GenomicMappingData}&gt;&gt;&gt;&gt;DataSetType&gt;Maps&gt;Map&gt;Mappings&gt;Mapping&gt;MappingType" />
                                <s:complextype optional="true" unbounded="false" typename="ExternalReferenceREFS" name="ExternalReferenceREFS" qname="{http://www.thearkdb.org/ws/schema/GenomicMappingData}&gt;&gt;&gt;&gt;DataSetType&gt;Maps&gt;Map&gt;Mappings&gt;Mapping&gt;ExternalReferenceREFS">
                                  <s:elements>
                                    <s:arraytype id="{http://www.thearkdb.org/ws/schema/GenomicMappingData}&gt;ExternalReferenceREFS&gt;ExternalReferenceREF" optional="true" unbounded="true" wrapped="false" typename="ExternalReferenceREF" name="ExternalReferenceREF" />
                                  </s:elements>
                                </s:complextype>
                              </s:elements>
                            </s:complextype>
                          </s:elementtype>
                        </s:arraytype>
                        <s:basetype optional="true" unbounded="false" typename="string" name="DBIdentifier" qname="{http://www.thearkdb.org/ws/schema/GenomicMappingData}&gt;&gt;DataSetType&gt;Maps&gt;Map&gt;DBIdentifier" />
                        <s:basetype optional="true" unbounded="false" typename="anyType" name="Units" qname="{http://www.thearkdb.org/ws/schema/GenomicMappingData}&gt;&gt;DataSetType&gt;Maps&gt;Map&gt;Units" />
                        <s:basetype optional="true" unbounded="false" typename="token" name="SpeciesREF" qname="{http://www.thearkdb.org/ws/schema/GenomicMappingData}&gt;&gt;DataSetType&gt;Maps&gt;Map&gt;SpeciesREF" />
                        <s:basetype optional="true" unbounded="false" typename="anyType" name="OtherMapData" qname="{http://www.thearkdb.org/ws/schema/GenomicMappingData}&gt;&gt;DataSetType&gt;Maps&gt;Map&gt;OtherMapData" />
                        <s:complextype optional="true" unbounded="false" typename="ExternalReferenceREFS" name="ExternalReferenceREFS" qname="{http://www.thearkdb.org/ws/schema/GenomicMappingData}&gt;&gt;DataSetType&gt;Maps&gt;Map&gt;ExternalReferenceREFS">
                          <s:elements>
                            <s:arraytype id="{http://www.thearkdb.org/ws/schema/GenomicMappingData}&gt;ExternalReferenceREFS&gt;ExternalReferenceREF" optional="true" unbounded="true" wrapped="false" typename="ExternalReferenceREF" name="ExternalReferenceREF" />
                          </s:elements>
                        </s:complextype>
                      </s:elements>
                    </s:complextype>
                  </s:elementtype>
                </s:arraytype>
                <s:arraytype optional="true" unbounded="false" wrapped="true" typename="&gt;DataSetType&gt;Analyses" name="Analyses" qname="{http://www.thearkdb.org/ws/schema/GenomicMappingData}DataSetType&gt;Analyses">
                  <s:elementtype>
                    <s:complextype optional="false" unbounded="false" typename="&gt;&gt;DataSetType&gt;Analyses&gt;Analysis" name="" qname="{http://www.thearkdb.org/ws/schema/GenomicMappingData}&gt;&gt;DataSetType&gt;Analyses&gt;Analysis">
                      <s:elements>
                        <s:basetype optional="true" unbounded="false" typename="string" name="AnalysisName" qname="{http://www.thearkdb.org/ws/schema/GenomicMappingData}&gt;&gt;DataSetType&gt;Analyses&gt;Analysis&gt;AnalysisName" />
                        <s:basetype optional="true" unbounded="false" typename="anyType" name="AnalysisType" qname="{http://www.thearkdb.org/ws/schema/GenomicMappingData}&gt;&gt;DataSetType&gt;Analyses&gt;Analysis&gt;AnalysisType" />
                        <s:basetype optional="true" unbounded="false" typename="string" name="AnalysisSex" qname="{http://www.thearkdb.org/ws/schema/GenomicMappingData}&gt;&gt;DataSetType&gt;Analyses&gt;Analysis&gt;AnalysisSex" />
                        <s:basetype optional="true" unbounded="false" typename="string" name="DBIdentifier" qname="{http://www.thearkdb.org/ws/schema/GenomicMappingData}&gt;&gt;DataSetType&gt;Analyses&gt;Analysis&gt;DBIdentifier" />
                        <s:basetype optional="true" unbounded="false" typename="token" name="SpeciesREF" qname="{http://www.thearkdb.org/ws/schema/GenomicMappingData}&gt;&gt;DataSetType&gt;Analyses&gt;Analysis&gt;SpeciesREF" />
                        <s:basetype optional="true" unbounded="false" typename="anyType" name="OtherAnalysisData" qname="{http://www.thearkdb.org/ws/schema/GenomicMappingData}&gt;&gt;DataSetType&gt;Analyses&gt;Analysis&gt;OtherAnalysisData" />
                        <s:complextype optional="true" unbounded="false" typename="ExternalReferenceREFS" name="ExternalReferenceREFS" qname="{http://www.thearkdb.org/ws/schema/GenomicMappingData}&gt;&gt;DataSetType&gt;Analyses&gt;Analysis&gt;ExternalReferenceREFS">
                          <s:elements>
                            <s:arraytype id="{http://www.thearkdb.org/ws/schema/GenomicMappingData}&gt;ExternalReferenceREFS&gt;ExternalReferenceREF" optional="true" unbounded="true" wrapped="false" typename="ExternalReferenceREF" name="ExternalReferenceREF" />
                          </s:elements>
                        </s:complextype>
                      </s:elements>
                    </s:complextype>
                  </s:elementtype>
                </s:arraytype>
                <s:arraytype optional="true" unbounded="false" wrapped="true" typename="&gt;DataSetType&gt;Markers" name="Markers" qname="{http://www.thearkdb.org/ws/schema/GenomicMappingData}DataSetType&gt;Markers">
                  <s:elementtype>
                    <s:complextype optional="false" unbounded="false" typename="&gt;&gt;DataSetType&gt;Markers&gt;Marker" name="" qname="{http://www.thearkdb.org/ws/schema/GenomicMappingData}&gt;&gt;DataSetType&gt;Markers&gt;Marker">
                      <s:elements>
                        <s:basetype optional="true" unbounded="false" typename="string" name="DBIdentifier" qname="{http://www.thearkdb.org/ws/schema/GenomicMappingData}&gt;&gt;DataSetType&gt;Markers&gt;Marker&gt;DBIdentifier" />
                        <s:basetype optional="true" unbounded="false" typename="token" name="SpeciesREF" qname="{http://www.thearkdb.org/ws/schema/GenomicMappingData}&gt;&gt;DataSetType&gt;Markers&gt;Marker&gt;SpeciesREF" />
                        <s:basetype optional="true" unbounded="false" typename="string" name="MarkerName" qname="{http://www.thearkdb.org/ws/schema/GenomicMappingData}&gt;&gt;DataSetType&gt;Markers&gt;Marker&gt;MarkerName" />
                        <s:basetype optional="true" unbounded="false" typename="anyType" name="MarkerType" qname="{http://www.thearkdb.org/ws/schema/GenomicMappingData}&gt;&gt;DataSetType&gt;Markers&gt;Marker&gt;MarkerType" />
                        <s:arraytype optional="true" unbounded="false" wrapped="true" typename="AssociatedSequencesType" name="MarkerAssociatedSequences" qname="{http://www.thearkdb.org/ws/schema/GenomicMappingData}&gt;&gt;DataSetType&gt;Markers&gt;Marker&gt;MarkerAssociatedSequences">
                          <s:elementtype>
                            <s:complextype optional="false" unbounded="false" typename="&gt;AssociatedSequencesType&gt;AssociatedSequence" name="" qname="{http://www.thearkdb.org/ws/schema/GenomicMappingData}&gt;AssociatedSequencesType&gt;AssociatedSequence">
                              <s:elements>
                                <s:basetype optional="true" unbounded="false" typename="string" name="SequenceRelationship" qname="{http://www.thearkdb.org/ws/schema/GenomicMappingData}&gt;AssociatedSequencesType&gt;AssociatedSequence&gt;SequenceRelationship" />
                                <s:basetype optional="true" unbounded="false" typename="token" name="SequenceREF" qname="{http://www.thearkdb.org/ws/schema/GenomicMappingData}&gt;AssociatedSequencesType&gt;AssociatedSequence&gt;SequenceREF" />
                                <s:arraytype optional="true" unbounded="false" wrapped="true" typename="&gt;&gt;AssociatedSequencesType&gt;AssociatedSequence&gt;ExternalReferenceREFS" name="ExternalReferenceREFS" qname="{http://www.thearkdb.org/ws/schema/GenomicMappingData}&gt;AssociatedSequencesType&gt;AssociatedSequence&gt;ExternalReferenceREFS">
                                  <s:elementtype>
                                    <s:basetype optional="false" unbounded="false" typename="token" name="REFType" qname="{http://www.thearkdb.org/ws/schema/GenomicMappingData}REFType" />
                                  </s:elementtype>
                                </s:arraytype>
                              </s:elements>
                            </s:complextype>
                          </s:elementtype>
                        </s:arraytype>
                        <s:basetype optional="true" unbounded="false" typename="anyType" name="OtherMarkerData" qname="{http://www.thearkdb.org/ws/schema/GenomicMappingData}&gt;&gt;DataSetType&gt;Markers&gt;Marker&gt;OtherMarkerData" />
                        <s:complextype optional="true" unbounded="false" typename="ExternalReferenceREFS" name="ExternalReferenceREFS" qname="{http://www.thearkdb.org/ws/schema/GenomicMappingData}&gt;&gt;DataSetType&gt;Markers&gt;Marker&gt;ExternalReferenceREFS">
                          <s:elements>
                            <s:arraytype id="{http://www.thearkdb.org/ws/schema/GenomicMappingData}&gt;ExternalReferenceREFS&gt;ExternalReferenceREF" optional="true" unbounded="true" wrapped="false" typename="ExternalReferenceREF" name="ExternalReferenceREF" />
                          </s:elements>
                        </s:complextype>
                      </s:elements>
                    </s:complextype>
                  </s:elementtype>
                </s:arraytype>
                <s:arraytype optional="true" unbounded="false" wrapped="true" typename="&gt;DataSetType&gt;Clones" name="Clones" qname="{http://www.thearkdb.org/ws/schema/GenomicMappingData}DataSetType&gt;Clones">
                  <s:elementtype>
                    <s:complextype optional="false" unbounded="false" typename="&gt;&gt;DataSetType&gt;Clones&gt;Clone" name="" qname="{http://www.thearkdb.org/ws/schema/GenomicMappingData}&gt;&gt;DataSetType&gt;Clones&gt;Clone">
                      <s:elements>
                        <s:basetype optional="true" unbounded="false" typename="string" name="CloneName" qname="{http://www.thearkdb.org/ws/schema/GenomicMappingData}&gt;&gt;DataSetType&gt;Clones&gt;Clone&gt;CloneName" />
                        <s:basetype optional="true" unbounded="false" typename="anyType" name="CloneType" qname="{http://www.thearkdb.org/ws/schema/GenomicMappingData}&gt;&gt;DataSetType&gt;Clones&gt;Clone&gt;CloneType" />
                        <s:arraytype optional="true" unbounded="false" wrapped="true" typename="AssociatedSequencesType" name="CloneAssociatedSequences" qname="{http://www.thearkdb.org/ws/schema/GenomicMappingData}&gt;&gt;DataSetType&gt;Clones&gt;Clone&gt;CloneAssociatedSequences">
                          <s:elementtype>
                            <s:complextype id="{http://www.thearkdb.org/ws/schema/GenomicMappingData}&gt;AssociatedSequencesType&gt;AssociatedSequence" optional="false" unbounded="false" typename="&gt;AssociatedSequencesType&gt;AssociatedSequence" name="" />
                          </s:elementtype>
                        </s:arraytype>
                        <s:basetype optional="true" unbounded="false" typename="string" name="DBIdentifier" qname="{http://www.thearkdb.org/ws/schema/GenomicMappingData}&gt;&gt;DataSetType&gt;Clones&gt;Clone&gt;DBIdentifier" />
                        <s:basetype optional="true" unbounded="false" typename="token" name="SpeciesREF" qname="{http://www.thearkdb.org/ws/schema/GenomicMappingData}&gt;&gt;DataSetType&gt;Clones&gt;Clone&gt;SpeciesREF" />
                        <s:basetype optional="true" unbounded="false" typename="anyType" name="OtherCloneData" qname="{http://www.thearkdb.org/ws/schema/GenomicMappingData}&gt;&gt;DataSetType&gt;Clones&gt;Clone&gt;OtherCloneData" />
                        <s:complextype optional="true" unbounded="false" typename="ExternalReferenceREFS" name="ExternalReferenceREFS" qname="{http://www.thearkdb.org/ws/schema/GenomicMappingData}&gt;&gt;DataSetType&gt;Clones&gt;Clone&gt;ExternalReferenceREFS">
                          <s:elements>
                            <s:arraytype id="{http://www.thearkdb.org/ws/schema/GenomicMappingData}&gt;ExternalReferenceREFS&gt;ExternalReferenceREF" optional="true" unbounded="true" wrapped="false" typename="ExternalReferenceREF" name="ExternalReferenceREF" />
                          </s:elements>
                        </s:complextype>
                      </s:elements>
                    </s:complextype>
                  </s:elementtype>
                </s:arraytype>
                <s:arraytype optional="true" unbounded="false" wrapped="true" typename="&gt;DataSetType&gt;Probes" name="Probes" qname="{http://www.thearkdb.org/ws/schema/GenomicMappingData}DataSetType&gt;Probes">
                  <s:elementtype>
                    <s:complextype optional="false" unbounded="false" typename="&gt;&gt;DataSetType&gt;Probes&gt;Probe" name="" qname="{http://www.thearkdb.org/ws/schema/GenomicMappingData}&gt;&gt;DataSetType&gt;Probes&gt;Probe">
                      <s:elements>
                        <s:basetype optional="true" unbounded="false" typename="string" name="ProbeName" qname="{http://www.thearkdb.org/ws/schema/GenomicMappingData}&gt;&gt;DataSetType&gt;Probes&gt;Probe&gt;ProbeName" />
                        <s:arraytype optional="true" unbounded="false" wrapped="true" typename="AssociatedSequencesType" name="ProbeAssociatedSequences" qname="{http://www.thearkdb.org/ws/schema/GenomicMappingData}&gt;&gt;DataSetType&gt;Probes&gt;Probe&gt;ProbeAssociatedSequences">
                          <s:elementtype>
                            <s:complextype id="{http://www.thearkdb.org/ws/schema/GenomicMappingData}&gt;AssociatedSequencesType&gt;AssociatedSequence" optional="false" unbounded="false" typename="&gt;AssociatedSequencesType&gt;AssociatedSequence" name="" />
                          </s:elementtype>
                        </s:arraytype>
                        <s:basetype optional="true" unbounded="false" typename="string" name="DBIdentifier" qname="{http://www.thearkdb.org/ws/schema/GenomicMappingData}&gt;&gt;DataSetType&gt;Probes&gt;Probe&gt;DBIdentifier" />
                        <s:basetype optional="true" unbounded="false" typename="token" name="SpeciesREF" qname="{http://www.thearkdb.org/ws/schema/GenomicMappingData}&gt;&gt;DataSetType&gt;Probes&gt;Probe&gt;SpeciesREF" />
                        <s:basetype optional="true" unbounded="false" typename="anyType" name="OtherProbeData" qname="{http://www.thearkdb.org/ws/schema/GenomicMappingData}&gt;&gt;DataSetType&gt;Probes&gt;Probe&gt;OtherProbeData" />
                        <s:complextype optional="true" unbounded="false" typename="ExternalReferenceREFS" name="ExternalReferenceREFS" qname="{http://www.thearkdb.org/ws/schema/GenomicMappingData}&gt;&gt;DataSetType&gt;Probes&gt;Probe&gt;ExternalReferenceREFS">
                          <s:elements>
                            <s:arraytype id="{http://www.thearkdb.org/ws/schema/GenomicMappingData}&gt;ExternalReferenceREFS&gt;ExternalReferenceREF" optional="true" unbounded="true" wrapped="false" typename="ExternalReferenceREF" name="ExternalReferenceREF" />
                          </s:elements>
                        </s:complextype>
                      </s:elements>
                    </s:complextype>
                  </s:elementtype>
                </s:arraytype>
                <s:arraytype optional="true" unbounded="false" wrapped="true" typename="&gt;DataSetType&gt;QTLs" name="QTLs" qname="{http://www.thearkdb.org/ws/schema/GenomicMappingData}DataSetType&gt;QTLs">
                  <s:elementtype>
                    <s:complextype optional="false" unbounded="false" typename="&gt;&gt;DataSetType&gt;QTLs&gt;QTL" name="" qname="{http://www.thearkdb.org/ws/schema/GenomicMappingData}&gt;&gt;DataSetType&gt;QTLs&gt;QTL">
                      <s:elements>
                        <s:basetype optional="true" unbounded="false" typename="string" name="QTLName" qname="{http://www.thearkdb.org/ws/schema/GenomicMappingData}&gt;&gt;DataSetType&gt;QTLs&gt;QTL&gt;QTLName" />
                        <s:basetype optional="true" unbounded="false" typename="anyType" name="QTLDetails" qname="{http://www.thearkdb.org/ws/schema/GenomicMappingData}&gt;&gt;DataSetType&gt;QTLs&gt;QTL&gt;QTLDetails" />
                        <s:basetype optional="true" unbounded="false" typename="string" name="DBIdentifier" qname="{http://www.thearkdb.org/ws/schema/GenomicMappingData}&gt;&gt;DataSetType&gt;QTLs&gt;QTL&gt;DBIdentifier" />
                        <s:basetype optional="true" unbounded="false" typename="token" name="SpeciesREF" qname="{http://www.thearkdb.org/ws/schema/GenomicMappingData}&gt;&gt;DataSetType&gt;QTLs&gt;QTL&gt;SpeciesREF" />
                        <s:basetype optional="true" unbounded="false" typename="anyType" name="OtherQTLData" qname="{http://www.thearkdb.org/ws/schema/GenomicMappingData}&gt;&gt;DataSetType&gt;QTLs&gt;QTL&gt;OtherQTLData" />
                        <s:complextype optional="true" unbounded="false" typename="ExternalReferenceREFS" name="ExternalReferenceREFS" qname="{http://www.thearkdb.org/ws/schema/GenomicMappingData}&gt;&gt;DataSetType&gt;QTLs&gt;QTL&gt;ExternalReferenceREFS">
                          <s:elements>
                            <s:arraytype id="{http://www.thearkdb.org/ws/schema/GenomicMappingData}&gt;ExternalReferenceREFS&gt;ExternalReferenceREF" optional="true" unbounded="true" wrapped="false" typename="ExternalReferenceREF" name="ExternalReferenceREF" />
                          </s:elements>
                        </s:complextype>
                      </s:elements>
                    </s:complextype>
                  </s:elementtype>
                </s:arraytype>
                <s:arraytype optional="true" unbounded="false" wrapped="true" typename="&gt;DataSetType&gt;Sequences" name="Sequences" qname="{http://www.thearkdb.org/ws/schema/GenomicMappingData}DataSetType&gt;Sequences">
                  <s:elementtype>
                    <s:complextype optional="false" unbounded="false" typename="&gt;&gt;DataSetType&gt;Sequences&gt;Sequence" name="" qname="{http://www.thearkdb.org/ws/schema/GenomicMappingData}&gt;&gt;DataSetType&gt;Sequences&gt;Sequence">
                      <s:elements>
                        <s:basetype optional="true" unbounded="false" typename="string" name="SequenceName" qname="{http://www.thearkdb.org/ws/schema/GenomicMappingData}&gt;&gt;DataSetType&gt;Sequences&gt;Sequence&gt;SequenceName" />
                        <s:basetype optional="true" unbounded="false" typename="anyType" name="SequenceType" qname="{http://www.thearkdb.org/ws/schema/GenomicMappingData}&gt;&gt;DataSetType&gt;Sequences&gt;Sequence&gt;SequenceType" />
                        <s:basetype optional="true" unbounded="false" typename="anyType" name="BaseSequence" qname="{http://www.thearkdb.org/ws/schema/GenomicMappingData}&gt;&gt;DataSetType&gt;Sequences&gt;Sequence&gt;BaseSequence" />
                        <s:basetype optional="true" unbounded="false" typename="string" name="DBIdentifier" qname="{http://www.thearkdb.org/ws/schema/GenomicMappingData}&gt;&gt;DataSetType&gt;Sequences&gt;Sequence&gt;DBIdentifier" />
                        <s:basetype optional="true" unbounded="false" typename="token" name="SpeciesREF" qname="{http://www.thearkdb.org/ws/schema/GenomicMappingData}&gt;&gt;DataSetType&gt;Sequences&gt;Sequence&gt;SpeciesREF" />
                        <s:basetype optional="true" unbounded="false" typename="anyType" name="OtherSequenceData" qname="{http://www.thearkdb.org/ws/schema/GenomicMappingData}&gt;&gt;DataSetType&gt;Sequences&gt;Sequence&gt;OtherSequenceData" />
                        <s:complextype optional="true" unbounded="false" typename="ExternalReferenceREFS" name="ExternalReferenceREFS" qname="{http://www.thearkdb.org/ws/schema/GenomicMappingData}&gt;&gt;DataSetType&gt;Sequences&gt;Sequence&gt;ExternalReferenceREFS">
                          <s:elements>
                            <s:arraytype id="{http://www.thearkdb.org/ws/schema/GenomicMappingData}&gt;ExternalReferenceREFS&gt;ExternalReferenceREF" optional="true" unbounded="true" wrapped="false" typename="ExternalReferenceREF" name="ExternalReferenceREF" />
                          </s:elements>
                        </s:complextype>
                      </s:elements>
                    </s:complextype>
                  </s:elementtype>
                </s:arraytype>
                <s:arraytype optional="true" unbounded="false" wrapped="true" typename="&gt;DataSetType&gt;Assertions" name="Assertions" qname="{http://www.thearkdb.org/ws/schema/GenomicMappingData}DataSetType&gt;Assertions">
                  <s:elementtype>
                    <s:complextype optional="false" unbounded="false" typename="&gt;&gt;DataSetType&gt;Assertions&gt;Assertion" name="" qname="{http://www.thearkdb.org/ws/schema/GenomicMappingData}&gt;&gt;DataSetType&gt;Assertions&gt;Assertion">
                      <s:elements>
                        <s:basetype optional="false" unbounded="false" typename="anyType" name="AssertionType" qname="{http://www.thearkdb.org/ws/schema/GenomicMappingData}&gt;&gt;DataSetType&gt;Assertions&gt;Assertion&gt;AssertionType" />
                        <s:basetype optional="false" unbounded="false" typename="token" name="SubjectREF" qname="{http://www.thearkdb.org/ws/schema/GenomicMappingData}&gt;&gt;DataSetType&gt;Assertions&gt;Assertion&gt;SubjectREF" />
                        <s:basetype optional="true" unbounded="false" typename="string" name="DBIdentifier" qname="{http://www.thearkdb.org/ws/schema/GenomicMappingData}&gt;&gt;DataSetType&gt;Assertions&gt;Assertion&gt;DBIdentifier" />
                        <s:basetype optional="true" unbounded="false" typename="anyType" name="OtherAssertionData" qname="{http://www.thearkdb.org/ws/schema/GenomicMappingData}&gt;&gt;DataSetType&gt;Assertions&gt;Assertion&gt;OtherAssertionData" />
                        <s:complextype optional="true" unbounded="false" typename="ExternalReferenceREFS" name="ExternalReferenceREFS" qname="{http://www.thearkdb.org/ws/schema/GenomicMappingData}&gt;&gt;DataSetType&gt;Assertions&gt;Assertion&gt;ExternalReferenceREFS">
                          <s:elements>
                            <s:arraytype id="{http://www.thearkdb.org/ws/schema/GenomicMappingData}&gt;ExternalReferenceREFS&gt;ExternalReferenceREF" optional="true" unbounded="true" wrapped="false" typename="ExternalReferenceREF" name="ExternalReferenceREF" />
                          </s:elements>
                        </s:complextype>
                      </s:elements>
                    </s:complextype>
                  </s:elementtype>
                </s:arraytype>
                <s:arraytype optional="true" unbounded="false" wrapped="true" typename="&gt;DataSetType&gt;Relationships" name="Relationships" qname="{http://www.thearkdb.org/ws/schema/GenomicMappingData}DataSetType&gt;Relationships">
                  <s:elementtype>
                    <s:complextype optional="false" unbounded="false" typename="&gt;&gt;DataSetType&gt;Relationships&gt;Relationship" name="" qname="{http://www.thearkdb.org/ws/schema/GenomicMappingData}&gt;&gt;DataSetType&gt;Relationships&gt;Relationship">
                      <s:elements>
                        <s:basetype optional="false" unbounded="false" typename="anyType" name="RelationshipType" qname="{http://www.thearkdb.org/ws/schema/GenomicMappingData}&gt;&gt;DataSetType&gt;Relationships&gt;Relationship&gt;RelationshipType" />
                        <s:basetype optional="false" unbounded="false" typename="token" name="SubjectREF" qname="{http://www.thearkdb.org/ws/schema/GenomicMappingData}&gt;&gt;DataSetType&gt;Relationships&gt;Relationship&gt;SubjectREF" />
                        <s:basetype optional="false" unbounded="false" typename="token" name="ObjectREF" qname="{http://www.thearkdb.org/ws/schema/GenomicMappingData}&gt;&gt;DataSetType&gt;Relationships&gt;Relationship&gt;ObjectREF" />
                        <s:basetype optional="true" unbounded="false" typename="string" name="DBIdentifier" qname="{http://www.thearkdb.org/ws/schema/GenomicMappingData}&gt;&gt;DataSetType&gt;Relationships&gt;Relationship&gt;DBIdentifier" />
                        <s:basetype optional="true" unbounded="false" typename="anyType" name="OtherRelationshipData" qname="{http://www.thearkdb.org/ws/schema/GenomicMappingData}&gt;&gt;DataSetType&gt;Relationships&gt;Relationship&gt;OtherRelationshipData" />
                        <s:complextype optional="true" unbounded="false" typename="ExternalReferenceREFS" name="ExternalReferenceREFS" qname="{http://www.thearkdb.org/ws/schema/GenomicMappingData}&gt;&gt;DataSetType&gt;Relationships&gt;Relationship&gt;ExternalReferenceREFS">
                          <s:elements>
                            <s:arraytype id="{http://www.thearkdb.org/ws/schema/GenomicMappingData}&gt;ExternalReferenceREFS&gt;ExternalReferenceREF" optional="true" unbounded="true" wrapped="false" typename="ExternalReferenceREF" name="ExternalReferenceREF" />
                          </s:elements>
                        </s:complextype>
                      </s:elements>
                    </s:complextype>
                  </s:elementtype>
                </s:arraytype>
                <s:complextype optional="true" unbounded="false" typename="&gt;DataSetType&gt;ExternalReferences" name="ExternalReferences" qname="{http://www.thearkdb.org/ws/schema/GenomicMappingData}DataSetType&gt;ExternalReferences">
                  <s:elements>
                    <s:arraytype optional="true" unbounded="true" wrapped="false" typename="ExternalReferenceType" name="ExternalReference" qname="{http://www.thearkdb.org/ws/schema/GenomicMappingData}&gt;DataSetType&gt;ExternalReferences&gt;ExternalReference">
                      <s:elementtype>
                        <s:complextype optional="false" unbounded="false" typename="ExternalReferenceType" name="" qname="{http://www.thearkdb.org/ws/schema/GenomicMappingData}ExternalReferenceType">
                          <s:elements>
                            <s:basetype optional="false" unbounded="false" typename="token" name="DataSource" qname="{http://www.thearkdb.org/ws/schema/GenomicMappingData}ExternalReferenceType&gt;DataSource" />
                            <s:basetype optional="false" unbounded="false" typename="string" name="SourceID" qname="{http://www.thearkdb.org/ws/schema/GenomicMappingData}ExternalReferenceType&gt;SourceID" />
                          </s:elements>
                        </s:complextype>
                      </s:elementtype>
                    </s:arraytype>
                    <s:arraytype optional="true" unbounded="true" wrapped="false" typename="string" name="ExternalGUID" qname="{http://www.thearkdb.org/ws/schema/GenomicMappingData}&gt;DataSetType&gt;ExternalReferences&gt;ExternalGUID">
                      <s:elementtype>
                        <s:basetype optional="false" unbounded="false" typename="string" name="" qname="{http://www.w3.org/2001/XMLSchema}string" />
                      </s:elementtype>
                    </s:arraytype>
                  </s:elements>
                </s:complextype>
                <s:arraytype optional="true" unbounded="false" wrapped="true" typename="&gt;DataSetType&gt;DataSources" name="DataSources" qname="{http://www.thearkdb.org/ws/schema/GenomicMappingData}DataSetType&gt;DataSources">
                  <s:elementtype>
                    <s:complextype optional="false" unbounded="false" typename="&gt;&gt;DataSetType&gt;DataSources&gt;DataSource" name="" qname="{http://www.thearkdb.org/ws/schema/GenomicMappingData}&gt;&gt;DataSetType&gt;DataSources&gt;DataSource">
                      <s:elements>
                        <s:basetype optional="true" unbounded="false" typename="string" name="DataSourceName" qname="{http://www.thearkdb.org/ws/schema/GenomicMappingData}&gt;&gt;DataSetType&gt;DataSources&gt;DataSource&gt;DataSourceName" />
                        <s:basetype optional="true" unbounded="false" typename="anyURI" name="DataSourceURL" qname="{http://www.thearkdb.org/ws/schema/GenomicMappingData}&gt;&gt;DataSetType&gt;DataSources&gt;DataSource&gt;DataSourceURL" />
                        <s:complextype optional="true" unbounded="false" typename="ExternalReferenceREF" name="ExternalReferenceREF" qname="{http://www.thearkdb.org/ws/schema/GenomicMappingData}&gt;&gt;DataSetType&gt;DataSources&gt;DataSource&gt;ExternalReferenceREF">
                          <s:elements>
                            <s:basetype optional="false" unbounded="false" typename="string" name="_value" qname="_value" />
                          </s:elements>
                        </s:complextype>
                      </s:elements>
                    </s:complextype>
                  </s:elementtype>
                </s:arraytype>
              </s:elements>
            </s:complextype>
          </s:elements>
        </s:complextype>
      </s:extensions>
    </s:local>
  </s:processor>
  <s:link source="GenBankXREFS:nodelist" sink="genbankWidget:id" />
  <s:link source="PubMedXREFs:nodelist" sink="pubmedWidget:id" />
  <s:link source="fetchMarkerByAccession:parameters" sink="markerServiceDataset:input" />
  <s:link source="markerAccession" sink="markerID:markerAccession" />
  <s:link source="genbankWidget:outputText" sink="genbankReferences" />
  <s:link source="markerID:output" sink="fetchMarkerByAccession:parameters" />
  <s:link source="markerServiceDataset:DataSet" sink="markerServiceOutput" />
  <s:link source="markerServiceDataset:DataSet" sink="parsedDataset:input" />
  <s:link source="parsedDataset:ExternalReferences" sink="GenBankXREFS:xml-text" />
  <s:link source="parsedDataset:ExternalReferences" sink="PubMedXREFs:xml-text" />
  <s:link source="pubmedWidget:outputText" sink="pubmedReferences" />
  <s:source name="markerAccession" />
  <s:sink name="markerServiceOutput" />
  <s:sink name="pubmedReferences" />
  <s:sink name="genbankReferences" />
</s:scufl>
