# Supplementary material for: An XML transfer schema for exchange of genomic and genetic mapping data: implementation as a web service in a Taverna workflow
Source: BMC Bioinformatics. 2009 Aug 14;10:252. doi: 10.1186/1471-2105-10-252 (PMC2743669; doi:10.1186/1471-2105-10-252)
Supplement: Additional file 8 — demoWorkFlow3.xml. Example Taverna Workflow (shown in Figures 4 and 5). [file 1471-2105-10-252-S8.zip › sup8.xml]

<?xml version="1.0" encoding="UTF-8"?>
<s:scufl xmlns:s="http://org.embl.ebi.escience/xscufl/0.1alpha" version="0.2" log="0">
  <s:workflowdescription lsid="urn:lsid:net.sf.taverna:wfDefinition:24d092c3-c1b0-4ec4-bca8-9e7a7b1c2d0b" author="" title="demoWorkFlow3" />
  <s:processor name="parameters2">
    <s:local>
      org.embl.ebi.escience.scuflworkers.java.XMLInputSplitter
      <s:extensions>
        <s:complextype optional="false" unbounded="false" typename="fetchMappingsForMap" name="parameters" qname="{http://webservices.thearkdb.org/ArkWebServices}fetchMappingsForMap">
          <s:elements>
            <s:basetype optional="false" unbounded="false" typename="string" name="mapAccession" qname="{http://webservices.thearkdb.org/ArkWebServices}&gt;fetchMappingsForMap&gt;mapAccession" />
          </s:elements>
        </s:complextype>
      </s:extensions>
    </s:local>
  </s:processor>
  <s:processor name="XPathforEachMarkersSequnce">
    <s:defaults>
      <s:default name="xpath">//gmd:SubjectREF[@idref='ARKMKR00011511']/../gmd:ObjectREF/@idref/.</s:default>
    </s:defaults>
    <s:local>net.sourceforge.taverna.scuflworkers.xml.XPathTextWorker</s:local>
  </s:processor>
  <s:processor name="XpathforSequenceAssociations">
    <s:defaults>
      <s:default name="xpath">//gmd:RelationshipType/gdr:SequenceAssociation/../..</s:default>
    </s:defaults>
    <s:local>net.sourceforge.taverna.scuflworkers.xml.XPathTextWorker</s:local>
  </s:processor>
  <s:processor name="MapIDsByXPath">
    <s:defaults>
      <s:default name="xpath">//gmd:Map/gmd:DBIdentifier</s:default>
    </s:defaults>
    <s:local>net.sourceforge.taverna.scuflworkers.xml.XPathTextWorker</s:local>
  </s:processor>
  <s:processor name="Result3">
    <s:local>
      org.embl.ebi.escience.scuflworkers.java.XMLOutputSplitter
      <s:extensions>
        <s:complextype optional="false" unbounded="false" typename="fetchMarkerByAccessionResponse" name="parameters" qname="{http://webservices.thearkdb.org/ArkWebServices}fetchMarkerByAccessionResponse">
          <s:elements>
            <s:complextype optional="false" unbounded="false" typename="DataSetType" name="DataSet" qname="{http://webservices.thearkdb.org/ArkWebServices}&gt;fetchMarkerByAccessionResponse&gt;DataSet">
              <s:elements>
                <s:complextype optional="false" unbounded="false" typename="&gt;DataSetType&gt;Metadata" name="Metadata" qname="{http://www.thearkdb.org/ws/schema/GenomicMappingData}DataSetType&gt;Metadata">
                  <s:elements>
                    <s:basetype optional="true" unbounded="false" typename="dateTime" name="Created" qname="{http://www.thearkdb.org/ws/schema/GenomicMappingData}&gt;DataSetType&gt;Metadata&gt;Created" />
                    <s:basetype optional="true" unbounded="false" typename="token" name="DataSourceREF" qname="{http://www.thearkdb.org/ws/schema/GenomicMappingData}&gt;DataSetType&gt;Metadata&gt;DataSourceREF" />
                    <s:basetype optional="true" unbounded="false" typename="string" name="Service" qname="{http://www.thearkdb.org/ws/schema/GenomicMappingData}&gt;DataSetType&gt;Metadata&gt;Service" />
                    <s:basetype optional="true" unbounded="false" typename="string" name="Method" qname="{http://www.thearkdb.org/ws/schema/GenomicMappingData}&gt;DataSetType&gt;Metadata&gt;Method" />
                    <s:basetype optional="true" unbounded="false" typename="string" name="Comment" qname="{http://www.thearkdb.org/ws/schema/GenomicMappingData}&gt;DataSetType&gt;Metadata&gt;Comment" />
                    <s:basetype optional="true" unbounded="false" typename="anyType" name="OtherMetadata" qname="{http://www.thearkdb.org/ws/schema/GenomicMappingData}&gt;DataSetType&gt;Metadata&gt;OtherMetadata" />
                    <s:complextype optional="true" unbounded="false" typename="ExternalReferenceREFS" name="ExternalReferenceREFS" qname="{http://www.thearkdb.org/ws/schema/GenomicMappingData}&gt;DataSetType&gt;Metadata&gt;ExternalReferenceREFS">
                      <s:elements>
                        <s:arraytype optional="true" unbounded="true" wrapped="false" typename="ExternalReferenceREF" name="ExternalReferenceREF" qname="{http://www.thearkdb.org/ws/schema/GenomicMappingData}&gt;ExternalReferenceREFS&gt;ExternalReferenceREF">
                          <s:elementtype>
                            <s:complextype optional="false" unbounded="false" typename="ExternalReferenceREF" name="" qname="{http://www.thearkdb.org/ws/schema/GenomicMappingData}ExternalReferenceREF">
                              <s:elements>
                                <s:basetype optional="false" unbounded="false" typename="string" name="_value" qname="_value" />
                              </s:elements>
                            </s:complextype>
                          </s:elementtype>
                        </s:arraytype>
                      </s:elements>
                    </s:complextype>
                  </s:elements>
                </s:complextype>
                <s:arraytype optional="true" unbounded="false" wrapped="true" typename="&gt;DataSetType&gt;SpeciesContainer" name="SpeciesContainer" qname="{http://www.thearkdb.org/ws/schema/GenomicMappingData}DataSetType&gt;SpeciesContainer">
                  <s:elementtype>
                    <s:complextype optional="false" unbounded="false" typename="&gt;&gt;DataSetType&gt;SpeciesContainer&gt;Species" name="" qname="{http://www.thearkdb.org/ws/schema/GenomicMappingData}&gt;&gt;DataSetType&gt;SpeciesContainer&gt;Species">
                      <s:elements>
                        <s:basetype optional="true" unbounded="false" typename="string" name="Binomial" qname="{http://www.thearkdb.org/ws/schema/GenomicMappingData}&gt;&gt;DataSetType&gt;SpeciesContainer&gt;Species&gt;Binomial" />
                        <s:basetype optional="true" unbounded="false" typename="string" name="CommonName" qname="{http://www.thearkdb.org/ws/schema/GenomicMappingData}&gt;&gt;DataSetType&gt;SpeciesContainer&gt;Species&gt;CommonName" />
                        <s:basetype optional="true" unbounded="false" typename="string" name="DBIdentifier" qname="{http://www.thearkdb.org/ws/schema/GenomicMappingData}&gt;&gt;DataSetType&gt;SpeciesContainer&gt;Species&gt;DBIdentifier" />
                        <s:basetype optional="true" unbounded="false" typename="anyType" name="OtherSpeciesData" qname="{http://www.thearkdb.org/ws/schema/GenomicMappingData}&gt;&gt;DataSetType&gt;SpeciesContainer&gt;Species&gt;OtherSpeciesData" />
                        <s:complextype optional="true" unbounded="false" typename="ExternalReferenceREFS" name="ExternalReferenceREFS" qname="{http://www.thearkdb.org/ws/schema/GenomicMappingData}&gt;&gt;DataSetType&gt;SpeciesContainer&gt;Species&gt;ExternalReferenceREFS">
                          <s:elements>
                            <s:arraytype id="{http://www.thearkdb.org/ws/schema/GenomicMappingData}&gt;ExternalReferenceREFS&gt;ExternalReferenceREF" optional="true" unbounded="true" wrapped="false" typename="ExternalReferenceREF" name="ExternalReferenceREF" />
                          </s:elements>
                        </s:complextype>
                      </s:elements>
                    </s:complextype>
                  </s:elementtype>
                </s:arraytype>
                <s:arraytype optional="true" unbounded="false" wrapped="true" typename="&gt;DataSetType&gt;Chromosomes" name="Chromosomes" qname="{http://www.thearkdb.org/ws/schema/GenomicMappingData}DataSetType&gt;Chromosomes">
                  <s:elementtype>
                    <s:complextype optional="false" unbounded="false" typename="&gt;&gt;DataSetType&gt;Chromosomes&gt;Chromosome" name="" qname="{http://www.thearkdb.org/ws/schema/GenomicMappingData}&gt;&gt;DataSetType&gt;Chromosomes&gt;Chromosome">
                      <s:elements>
                        <s:basetype optional="true" unbounded="false" typename="string" name="ChromosomeName" qname="{http://www.thearkdb.org/ws/schema/GenomicMappingData}&gt;&gt;DataSetType&gt;Chromosomes&gt;Chromosome&gt;ChromosomeName" />
                        <s:basetype optional="true" unbounded="false" typename="string" name="DBIdentifier" qname="{http://www.thearkdb.org/ws/schema/GenomicMappingData}&gt;&gt;DataSetType&gt;Chromosomes&gt;Chromosome&gt;DBIdentifier" />
                        <s:basetype optional="true" unbounded="false" typename="token" name="SpeciesREF" qname="{http://www.thearkdb.org/ws/schema/GenomicMappingData}&gt;&gt;DataSetType&gt;Chromosomes&gt;Chromosome&gt;SpeciesREF" />
                        <s:basetype optional="true" unbounded="false" typename="anyType" name="OtherChromosomeData" qname="{http://www.thearkdb.org/ws/schema/GenomicMappingData}&gt;&gt;DataSetType&gt;Chromosomes&gt;Chromosome&gt;OtherChromosomeData" />
                        <s:complextype optional="true" unbounded="false" typename="ExternalReferenceREFS" name="ExternalReferenceREFS" qname="{http://www.thearkdb.org/ws/schema/GenomicMappingData}&gt;&gt;DataSetType&gt;Chromosomes&gt;Chromosome&gt;ExternalReferenceREFS">
                          <s:elements>
                            <s:arraytype id="{http://www.thearkdb.org/ws/schema/GenomicMappingData}&gt;ExternalReferenceREFS&gt;ExternalReferenceREF" optional="true" unbounded="true" wrapped="false" typename="ExternalReferenceREF" name="ExternalReferenceREF" />
                          </s:elements>
                        </s:complextype>
                      </s:elements>
                    </s:complextype>
                  </s:elementtype>
                </s:arraytype>
                <s:arraytype optional="true" unbounded="false" wrapped="true" typename="&gt;DataSetType&gt;Maps" name="Maps" qname="{http://www.thearkdb.org/ws/schema/GenomicMappingData}DataSetType&gt;Maps">
                  <s:elementtype>
                    <s:complextype optional="false" unbounded="false" typename="&gt;&gt;DataSetType&gt;Maps&gt;Map" name="" qname="{http://www.thearkdb.org/ws/schema/GenomicMappingData}&gt;&gt;DataSetType&gt;Maps&gt;Map">
                      <s:elements>
                        <s:basetype optional="true" unbounded="false" typename="string" name="MapName" qname="{http://www.thearkdb.org/ws/schema/GenomicMappingData}&gt;&gt;DataSetType&gt;Maps&gt;Map&gt;MapName" />
                        <s:basetype optional="true" unbounded="false" typename="string" name="UsefulMapName" qname="{http://www.thearkdb.org/ws/schema/GenomicMappingData}&gt;&gt;DataSetType&gt;Maps&gt;Map&gt;UsefulMapName" />
                        <s:basetype optional="true" unbounded="false" typename="anyType" name="MapType" qname="{http://www.thearkdb.org/ws/schema/GenomicMappingData}&gt;&gt;DataSetType&gt;Maps&gt;Map&gt;MapType" />
                        <s:basetype optional="true" unbounded="false" typename="double" name="StartCoordinate" qname="{http://www.thearkdb.org/ws/schema/GenomicMappingData}&gt;&gt;DataSetType&gt;Maps&gt;Map&gt;StartCoordinate" />
                        <s:basetype optional="true" unbounded="false" typename="double" name="EndCoordinate" qname="{http://www.thearkdb.org/ws/schema/GenomicMappingData}&gt;&gt;DataSetType&gt;Maps&gt;Map&gt;EndCoordinate" />
                        <s:basetype optional="true" unbounded="false" typename="token" name="AnalysisREF" qname="{http://www.thearkdb.org/ws/schema/GenomicMappingData}&gt;&gt;DataSetType&gt;Maps&gt;Map&gt;AnalysisREF" />
                        <s:basetype optional="true" unbounded="false" typename="string" name="MapSex" qname="{http://www.thearkdb.org/ws/schema/GenomicMappingData}&gt;&gt;DataSetType&gt;Maps&gt;Map&gt;MapSex" />
                        <s:basetype optional="true" unbounded="false" typename="token" name="ChromosomeREF" qname="{http://www.thearkdb.org/ws/schema/GenomicMappingData}&gt;&gt;DataSetType&gt;Maps&gt;Map&gt;ChromosomeREF" />
                        <s:basetype optional="true" unbounded="false" typename="token" name="SourceObjectREF" qname="{http://www.thearkdb.org/ws/schema/GenomicMappingData}&gt;&gt;DataSetType&gt;Maps&gt;Map&gt;SourceObjectREF" />
                        <s:arraytype optional="true" unbounded="false" wrapped="true" typename="&gt;&gt;&gt;DataSetType&gt;Maps&gt;Map&gt;Mappings" name="Mappings" qname="{http://www.thearkdb.org/ws/schema/GenomicMappingData}&gt;&gt;DataSetType&gt;Maps&gt;Map&gt;Mappings">
                          <s:elementtype>
                            <s:complextype optional="false" unbounded="false" typename="&gt;&gt;&gt;&gt;DataSetType&gt;Maps&gt;Map&gt;Mappings&gt;Mapping" name="" qname="{http://www.thearkdb.org/ws/schema/GenomicMappingData}&gt;&gt;&gt;&gt;DataSetType&gt;Maps&gt;Map&gt;Mappings&gt;Mapping">
                              <s:elements>
                                <s:basetype optional="false" unbounded="false" typename="token" name="MapREF" qname="{http://www.thearkdb.org/ws/schema/GenomicMappingData}&gt;&gt;&gt;&gt;DataSetType&gt;Maps&gt;Map&gt;Mappings&gt;Mapping&gt;MapREF" />
                                <s:basetype optional="false" unbounded="false" typename="token" name="MarkerREF" qname="{http://www.thearkdb.org/ws/schema/GenomicMappingData}&gt;&gt;&gt;&gt;DataSetType&gt;Maps&gt;Map&gt;Mappings&gt;Mapping&gt;MarkerREF" />
                                <s:basetype optional="true" unbounded="false" typename="double" name="Start" qname="{http://www.thearkdb.org/ws/schema/GenomicMappingData}&gt;&gt;&gt;&gt;DataSetType&gt;Maps&gt;Map&gt;Mappings&gt;Mapping&gt;Start" />
                                <s:basetype optional="true" unbounded="false" typename="double" name="Middle" qname="{http://www.thearkdb.org/ws/schema/GenomicMappingData}&gt;&gt;&gt;&gt;DataSetType&gt;Maps&gt;Map&gt;Mappings&gt;Mapping&gt;Middle" />
                                <s:basetype optional="true" unbounded="false" typename="double" name="End" qname="{http://www.thearkdb.org/ws/schema/GenomicMappingData}&gt;&gt;&gt;&gt;DataSetType&gt;Maps&gt;Map&gt;Mappings&gt;Mapping&gt;End" />
                                <s:basetype optional="true" unbounded="false" typename="anyType" name="DBIdentifier" qname="{http://www.thearkdb.org/ws/schema/GenomicMappingData}&gt;&gt;&gt;&gt;DataSetType&gt;Maps&gt;Map&gt;Mappings&gt;Mapping&gt;DBIdentifier" />
                                <s:basetype optional="true" unbounded="false" typename="token" name="SpeciesREF" qname="{http://www.thearkdb.org/ws/schema/GenomicMappingData}&gt;&gt;&gt;&gt;DataSetType&gt;Maps&gt;Map&gt;Mappings&gt;Mapping&gt;SpeciesREF" />
                                <s:basetype optional="true" unbounded="false" typename="anyType" name="MappingType" qname="{http://www.thearkdb.org/ws/schema/GenomicMappingData}&gt;&gt;&gt;&gt;DataSetType&gt;Maps&gt;Map&gt;Mappings&gt;Mapping&gt;MappingType" />
                                <s:complextype optional="true" unbounded="false" typename="ExternalReferenceREFS" name="ExternalReferenceREFS" qname="{http://www.thearkdb.org/ws/schema/GenomicMappingData}&gt;&gt;&gt;&gt;DataSetType&gt;Maps&gt;Map&gt;Mappings&gt;Mapping&gt;ExternalReferenceREFS">
                                  <s:elements>
                                    <s:arraytype id="{http://www.thearkdb.org/ws/schema/GenomicMappingData}&gt;ExternalReferenceREFS&gt;ExternalReferenceREF" optional="true" unbounded="true" wrapped="false" typename="ExternalReferenceREF" name="ExternalReferenceREF" />
                                  </s:elements>
                                </s:complextype>
                              </s:elements>
                            </s:complextype>
                          </s:elementtype>
                        </s:arraytype>
                        <s:basetype optional="true" unbounded="false" typename="string" name="DBIdentifier" qname="{http://www.thearkdb.org/ws/schema/GenomicMappingData}&gt;&gt;DataSetType&gt;Maps&gt;Map&gt;DBIdentifier" />
                        <s:basetype optional="true" unbounded="false" typename="anyType" name="Units" qname="{http://www.thearkdb.org/ws/schema/GenomicMappingData}&gt;&gt;DataSetType&gt;Maps&gt;Map&gt;Units" />
                        <s:basetype optional="true" unbounded="false" typename="token" name="SpeciesREF" qname="{http://www.thearkdb.org/ws/schema/GenomicMappingData}&gt;&gt;DataSetType&gt;Maps&gt;Map&gt;SpeciesREF" />
                        <s:basetype optional="true" unbounded="false" typename="anyType" name="OtherMapData" qname="{http://www.thearkdb.org/ws/schema/GenomicMappingData}&gt;&gt;DataSetType&gt;Maps&gt;Map&gt;OtherMapData" />
                        <s:complextype optional="true" unbounded="false" typename="ExternalReferenceREFS" name="ExternalReferenceREFS" qname="{http://www.thearkdb.org/ws/schema/GenomicMappingData}&gt;&gt;DataSetType&gt;Maps&gt;Map&gt;ExternalReferenceREFS">
                          <s:elements>
                            <s:arraytype id="{http://www.thearkdb.org/ws/schema/GenomicMappingData}&gt;ExternalReferenceREFS&gt;ExternalReferenceREF" optional="true" unbounded="true" wrapped="false" typename="ExternalReferenceREF" name="ExternalReferenceREF" />
                          </s:elements>
                        </s:complextype>
                      </s:elements>
                    </s:complextype>
                  </s:elementtype>
                </s:arraytype>
                <s:arraytype optional="true" unbounded="false" wrapped="true" typename="&gt;DataSetType&gt;Analyses" name="Analyses" qname="{http://www.thearkdb.org/ws/schema/GenomicMappingData}DataSetType&gt;Analyses">
                  <s:elementtype>
                    <s:complextype optional="false" unbounded="false" typename="&gt;&gt;DataSetType&gt;Analyses&gt;Analysis" name="" qname="{http://www.thearkdb.org/ws/schema/GenomicMappingData}&gt;&gt;DataSetType&gt;Analyses&gt;Analysis">
                      <s:elements>
                        <s:basetype optional="true" unbounded="false" typename="string" name="AnalysisName" qname="{http://www.thearkdb.org/ws/schema/GenomicMappingData}&gt;&gt;DataSetType&gt;Analyses&gt;Analysis&gt;AnalysisName" />
                        <s:basetype optional="true" unbounded="false" typename="anyType" name="AnalysisType" qname="{http://www.thearkdb.org/ws/schema/GenomicMappingData}&gt;&gt;DataSetType&gt;Analyses&gt;Analysis&gt;AnalysisType" />
                        <s:basetype optional="true" unbounded="false" typename="string" name="AnalysisSex" qname="{http://www.thearkdb.org/ws/schema/GenomicMappingData}&gt;&gt;DataSetType&gt;Analyses&gt;Analysis&gt;AnalysisSex" />
                        <s:basetype optional="true" unbounded="false" typename="string" name="DBIdentifier" qname="{http://www.thearkdb.org/ws/schema/GenomicMappingData}&gt;&gt;DataSetType&gt;Analyses&gt;Analysis&gt;DBIdentifier" />
                        <s:basetype optional="true" unbounded="false" typename="token" name="SpeciesREF" qname="{http://www.thearkdb.org/ws/schema/GenomicMappingData}&gt;&gt;DataSetType&gt;Analyses&gt;Analysis&gt;SpeciesREF" />
                        <s:basetype optional="true" unbounded="false" typename="anyType" name="OtherAnalysisData" qname="{http://www.thearkdb.org/ws/schema/GenomicMappingData}&gt;&gt;DataSetType&gt;Analyses&gt;Analysis&gt;OtherAnalysisData" />
                        <s:complextype optional="true" unbounded="false" typename="ExternalReferenceREFS" name="ExternalReferenceREFS" qname="{http://www.thearkdb.org/ws/schema/GenomicMappingData}&gt;&gt;DataSetType&gt;Analyses&gt;Analysis&gt;ExternalReferenceREFS">
                          <s:elements>
                            <s:arraytype id="{http://www.thearkdb.org/ws/schema/GenomicMappingData}&gt;ExternalReferenceREFS&gt;ExternalReferenceREF" optional="true" unbounded="true" wrapped="false" typename="ExternalReferenceREF" name="ExternalReferenceREF" />
                          </s:elements>
                        </s:complextype>
                      </s:elements>
                    </s:complextype>
                  </s:elementtype>
                </s:arraytype>
                <s:arraytype optional="true" unbounded="false" wrapped="true" typename="&gt;DataSetType&gt;Markers" name="Markers" qname="{http://www.thearkdb.org/ws/schema/GenomicMappingData}DataSetType&gt;Markers">
                  <s:elementtype>
                    <s:complextype optional="false" unbounded="false" typename="&gt;&gt;DataSetType&gt;Markers&gt;Marker" name="" qname="{http://www.thearkdb.org/ws/schema/GenomicMappingData}&gt;&gt;DataSetType&gt;Markers&gt;Marker">
                      <s:elements>
                        <s:basetype optional="true" unbounded="false" typename="string" name="DBIdentifier" qname="{http://www.thearkdb.org/ws/schema/GenomicMappingData}&gt;&gt;DataSetType&gt;Markers&gt;Marker&gt;DBIdentifier" />
                        <s:basetype optional="true" unbounded="false" typename="token" name="SpeciesREF" qname="{http://www.thearkdb.org/ws/schema/GenomicMappingData}&gt;&gt;DataSetType&gt;Markers&gt;Marker&gt;SpeciesREF" />
                        <s:basetype optional="true" unbounded="false" typename="string" name="MarkerName" qname="{http://www.thearkdb.org/ws/schema/GenomicMappingData}&gt;&gt;DataSetType&gt;Markers&gt;Marker&gt;MarkerName" />
                        <s:basetype optional="true" unbounded="false" typename="anyType" name="MarkerType" qname="{http://www.thearkdb.org/ws/schema/GenomicMappingData}&gt;&gt;DataSetType&gt;Markers&gt;Marker&gt;MarkerType" />
                        <s:arraytype optional="true" unbounded="false" wrapped="true" typename="AssociatedSequencesType" name="MarkerAssociatedSequences" qname="{http://www.thearkdb.org/ws/schema/GenomicMappingData}&gt;&gt;DataSetType&gt;Markers&gt;Marker&gt;MarkerAssociatedSequences">
                          <s:elementtype>
                            <s:complextype optional="false" unbounded="false" typename="&gt;AssociatedSequencesType&gt;AssociatedSequence" name="" qname="{http://www.thearkdb.org/ws/schema/GenomicMappingData}&gt;AssociatedSequencesType&gt;AssociatedSequence">
                              <s:elements>
                                <s:basetype optional="true" unbounded="false" typename="anyType" name="SequenceRelationship" qname="{http://www.thearkdb.org/ws/schema/GenomicMappingData}&gt;AssociatedSequencesType&gt;AssociatedSequence&gt;SequenceRelationship" />
                                <s:basetype optional="true" unbounded="false" typename="token" name="SequenceREF" qname="{http://www.thearkdb.org/ws/schema/GenomicMappingData}&gt;AssociatedSequencesType&gt;AssociatedSequence&gt;SequenceREF" />
                                <s:arraytype optional="true" unbounded="false" wrapped="true" typename="&gt;&gt;AssociatedSequencesType&gt;AssociatedSequence&gt;ExternalReferenceREFS" name="ExternalReferenceREFS" qname="{http://www.thearkdb.org/ws/schema/GenomicMappingData}&gt;AssociatedSequencesType&gt;AssociatedSequence&gt;ExternalReferenceREFS">
                                  <s:elementtype>
                                    <s:basetype optional="false" unbounded="false" typename="token" name="REFType" qname="{http://www.thearkdb.org/ws/schema/GenomicMappingData}REFType" />
                                  </s:elementtype>
                                </s:arraytype>
                              </s:elements>
                            </s:complextype>
                          </s:elementtype>
                        </s:arraytype>
                        <s:basetype optional="true" unbounded="false" typename="anyType" name="OtherMarkerData" qname="{http://www.thearkdb.org/ws/schema/GenomicMappingData}&gt;&gt;DataSetType&gt;Markers&gt;Marker&gt;OtherMarkerData" />
                        <s:complextype optional="true" unbounded="false" typename="ExternalReferenceREFS" name="ExternalReferenceREFS" qname="{http://www.thearkdb.org/ws/schema/GenomicMappingData}&gt;&gt;DataSetType&gt;Markers&gt;Marker&gt;ExternalReferenceREFS">
                          <s:elements>
                            <s:arraytype id="{http://www.thearkdb.org/ws/schema/GenomicMappingData}&gt;ExternalReferenceREFS&gt;ExternalReferenceREF" optional="true" unbounded="true" wrapped="false" typename="ExternalReferenceREF" name="ExternalReferenceREF" />
                          </s:elements>
                        </s:complextype>
                      </s:elements>
                    </s:complextype>
                  </s:elementtype>
                </s:arraytype>
                <s:arraytype optional="true" unbounded="false" wrapped="true" typename="&gt;DataSetType&gt;Clones" name="Clones" qname="{http://www.thearkdb.org/ws/schema/GenomicMappingData}DataSetType&gt;Clones">
                  <s:elementtype>
                    <s:complextype optional="false" unbounded="false" typename="&gt;&gt;DataSetType&gt;Clones&gt;Clone" name="" qname="{http://www.thearkdb.org/ws/schema/GenomicMappingData}&gt;&gt;DataSetType&gt;Clones&gt;Clone">
                      <s:elements>
                        <s:basetype optional="true" unbounded="false" typename="string" name="CloneName" qname="{http://www.thearkdb.org/ws/schema/GenomicMappingData}&gt;&gt;DataSetType&gt;Clones&gt;Clone&gt;CloneName" />
                        <s:basetype optional="true" unbounded="false" typename="anyType" name="CloneType" qname="{http://www.thearkdb.org/ws/schema/GenomicMappingData}&gt;&gt;DataSetType&gt;Clones&gt;Clone&gt;CloneType" />
                        <s:arraytype optional="true" unbounded="false" wrapped="true" typename="AssociatedSequencesType" name="CloneAssociatedSequences" qname="{http://www.thearkdb.org/ws/schema/GenomicMappingData}&gt;&gt;DataSetType&gt;Clones&gt;Clone&gt;CloneAssociatedSequences">
                          <s:elementtype>
                            <s:complextype id="{http://www.thearkdb.org/ws/schema/GenomicMappingData}&gt;AssociatedSequencesType&gt;AssociatedSequence" optional="false" unbounded="false" typename="&gt;AssociatedSequencesType&gt;AssociatedSequence" name="" />
                          </s:elementtype>
                        </s:arraytype>
                        <s:basetype optional="true" unbounded="false" typename="string" name="DBIdentifier" qname="{http://www.thearkdb.org/ws/schema/GenomicMappingData}&gt;&gt;DataSetType&gt;Clones&gt;Clone&gt;DBIdentifier" />
                        <s:basetype optional="true" unbounded="false" typename="token" name="SpeciesREF" qname="{http://www.thearkdb.org/ws/schema/GenomicMappingData}&gt;&gt;DataSetType&gt;Clones&gt;Clone&gt;SpeciesREF" />
                        <s:basetype optional="true" unbounded="false" typename="anyType" name="OtherCloneData" qname="{http://www.thearkdb.org/ws/schema/GenomicMappingData}&gt;&gt;DataSetType&gt;Clones&gt;Clone&gt;OtherCloneData" />
                        <s:complextype optional="true" unbounded="false" typename="ExternalReferenceREFS" name="ExternalReferenceREFS" qname="{http://www.thearkdb.org/ws/schema/GenomicMappingData}&gt;&gt;DataSetType&gt;Clones&gt;Clone&gt;ExternalReferenceREFS">
                          <s:elements>
                            <s:arraytype id="{http://www.thearkdb.org/ws/schema/GenomicMappingData}&gt;ExternalReferenceREFS&gt;ExternalReferenceREF" optional="true" unbounded="true" wrapped="false" typename="ExternalReferenceREF" name="ExternalReferenceREF" />
                          </s:elements>
                        </s:complextype>
                      </s:elements>
                    </s:complextype>
                  </s:elementtype>
                </s:arraytype>
                <s:arraytype optional="true" unbounded="false" wrapped="true" typename="&gt;DataSetType&gt;Probes" name="Probes" qname="{http://www.thearkdb.org/ws/schema/GenomicMappingData}DataSetType&gt;Probes">
                  <s:elementtype>
                    <s:complextype optional="false" unbounded="false" typename="&gt;&gt;DataSetType&gt;Probes&gt;Probe" name="" qname="{http://www.thearkdb.org/ws/schema/GenomicMappingData}&gt;&gt;DataSetType&gt;Probes&gt;Probe">
                      <s:elements>
                        <s:basetype optional="true" unbounded="false" typename="string" name="ProbeName" qname="{http://www.thearkdb.org/ws/schema/GenomicMappingData}&gt;&gt;DataSetType&gt;Probes&gt;Probe&gt;ProbeName" />
                        <s:arraytype optional="true" unbounded="false" wrapped="true" typename="AssociatedSequencesType" name="ProbeAssociatedSequences" qname="{http://www.thearkdb.org/ws/schema/GenomicMappingData}&gt;&gt;DataSetType&gt;Probes&gt;Probe&gt;ProbeAssociatedSequences">
                          <s:elementtype>
                            <s:complextype id="{http://www.thearkdb.org/ws/schema/GenomicMappingData}&gt;AssociatedSequencesType&gt;AssociatedSequence" optional="false" unbounded="false" typename="&gt;AssociatedSequencesType&gt;AssociatedSequence" name="" />
                          </s:elementtype>
                        </s:arraytype>
                        <s:basetype optional="true" unbounded="false" typename="string" name="DBIdentifier" qname="{http://www.thearkdb.org/ws/schema/GenomicMappingData}&gt;&gt;DataSetType&gt;Probes&gt;Probe&gt;DBIdentifier" />
                        <s:basetype optional="true" unbounded="false" typename="token" name="SpeciesREF" qname="{http://www.thearkdb.org/ws/schema/GenomicMappingData}&gt;&gt;DataSetType&gt;Probes&gt;Probe&gt;SpeciesREF" />
                        <s:basetype optional="true" unbounded="false" typename="anyType" name="OtherProbeData" qname="{http://www.thearkdb.org/ws/schema/GenomicMappingData}&gt;&gt;DataSetType&gt;Probes&gt;Probe&gt;OtherProbeData" />
                        <s:complextype optional="true" unbounded="false" typename="ExternalReferenceREFS" name="ExternalReferenceREFS" qname="{http://www.thearkdb.org/ws/schema/GenomicMappingData}&gt;&gt;DataSetType&gt;Probes&gt;Probe&gt;ExternalReferenceREFS">
                          <s:elements>
                            <s:arraytype id="{http://www.thearkdb.org/ws/schema/GenomicMappingData}&gt;ExternalReferenceREFS&gt;ExternalReferenceREF" optional="true" unbounded="true" wrapped="false" typename="ExternalReferenceREF" name="ExternalReferenceREF" />
                          </s:elements>
                        </s:complextype>
                      </s:elements>
                    </s:complextype>
                  </s:elementtype>
                </s:arraytype>
                <s:arraytype optional="true" unbounded="false" wrapped="true" typename="&gt;DataSetType&gt;QTLs" name="QTLs" qname="{http://www.thearkdb.org/ws/schema/GenomicMappingData}DataSetType&gt;QTLs">
                  <s:elementtype>
                    <s:complextype optional="false" unbounded="false" typename="&gt;&gt;DataSetType&gt;QTLs&gt;QTL" name="" qname="{http://www.thearkdb.org/ws/schema/GenomicMappingData}&gt;&gt;DataSetType&gt;QTLs&gt;QTL">
                      <s:elements>
                        <s:basetype optional="true" unbounded="false" typename="string" name="QTLName" qname="{http://www.thearkdb.org/ws/schema/GenomicMappingData}&gt;&gt;DataSetType&gt;QTLs&gt;QTL&gt;QTLName" />
                        <s:basetype optional="true" unbounded="false" typename="anyType" name="QTLDetails" qname="{http://www.thearkdb.org/ws/schema/GenomicMappingData}&gt;&gt;DataSetType&gt;QTLs&gt;QTL&gt;QTLDetails" />
                        <s:basetype optional="true" unbounded="false" typename="string" name="DBIdentifier" qname="{http://www.thearkdb.org/ws/schema/GenomicMappingData}&gt;&gt;DataSetType&gt;QTLs&gt;QTL&gt;DBIdentifier" />
                        <s:basetype optional="true" unbounded="false" typename="token" name="SpeciesREF" qname="{http://www.thearkdb.org/ws/schema/GenomicMappingData}&gt;&gt;DataSetType&gt;QTLs&gt;QTL&gt;SpeciesREF" />
                        <s:basetype optional="true" unbounded="false" typename="anyType" name="OtherQTLData" qname="{http://www.thearkdb.org/ws/schema/GenomicMappingData}&gt;&gt;DataSetType&gt;QTLs&gt;QTL&gt;OtherQTLData" />
                        <s:complextype optional="true" unbounded="false" typename="ExternalReferenceREFS" name="ExternalReferenceREFS" qname="{http://www.thearkdb.org/ws/schema/GenomicMappingData}&gt;&gt;DataSetType&gt;QTLs&gt;QTL&gt;ExternalReferenceREFS">
                          <s:elements>
                            <s:arraytype id="{http://www.thearkdb.org/ws/schema/GenomicMappingData}&gt;ExternalReferenceREFS&gt;ExternalReferenceREF" optional="true" unbounded="true" wrapped="false" typename="ExternalReferenceREF" name="ExternalReferenceREF" />
                          </s:elements>
                        </s:complextype>
                      </s:elements>
                    </s:complextype>
                  </s:elementtype>
                </s:arraytype>
                <s:arraytype optional="true" unbounded="false" wrapped="true" typename="&gt;DataSetType&gt;Sequences" name="Sequences" qname="{http://www.thearkdb.org/ws/schema/GenomicMappingData}DataSetType&gt;Sequences">
                  <s:elementtype>
                    <s:complextype optional="false" unbounded="false" typename="&gt;&gt;DataSetType&gt;Sequences&gt;Sequence" name="" qname="{http://www.thearkdb.org/ws/schema/GenomicMappingData}&gt;&gt;DataSetType&gt;Sequences&gt;Sequence">
                      <s:elements>
                        <s:basetype optional="true" unbounded="false" typename="string" name="SequenceName" qname="{http://www.thearkdb.org/ws/schema/GenomicMappingData}&gt;&gt;DataSetType&gt;Sequences&gt;Sequence&gt;SequenceName" />
                        <s:basetype optional="true" unbounded="false" typename="anyType" name="SequenceType" qname="{http://www.thearkdb.org/ws/schema/GenomicMappingData}&gt;&gt;DataSetType&gt;Sequences&gt;Sequence&gt;SequenceType" />
                        <s:basetype optional="true" unbounded="false" typename="anyType" name="BaseSequence" qname="{http://www.thearkdb.org/ws/schema/GenomicMappingData}&gt;&gt;DataSetType&gt;Sequences&gt;Sequence&gt;BaseSequence" />
                        <s:basetype optional="true" unbounded="false" typename="string" name="DBIdentifier" qname="{http://www.thearkdb.org/ws/schema/GenomicMappingData}&gt;&gt;DataSetType&gt;Sequences&gt;Sequence&gt;DBIdentifier" />
                        <s:basetype optional="true" unbounded="false" typename="token" name="SpeciesREF" qname="{http://www.thearkdb.org/ws/schema/GenomicMappingData}&gt;&gt;DataSetType&gt;Sequences&gt;Sequence&gt;SpeciesREF" />
                        <s:basetype optional="true" unbounded="false" typename="anyType" name="OtherSequenceData" qname="{http://www.thearkdb.org/ws/schema/GenomicMappingData}&gt;&gt;DataSetType&gt;Sequences&gt;Sequence&gt;OtherSequenceData" />
                        <s:complextype optional="true" unbounded="false" typename="ExternalReferenceREFS" name="ExternalReferenceREFS" qname="{http://www.thearkdb.org/ws/schema/GenomicMappingData}&gt;&gt;DataSetType&gt;Sequences&gt;Sequence&gt;ExternalReferenceREFS">
                          <s:elements>
                            <s:arraytype id="{http://www.thearkdb.org/ws/schema/GenomicMappingData}&gt;ExternalReferenceREFS&gt;ExternalReferenceREF" optional="true" unbounded="true" wrapped="false" typename="ExternalReferenceREF" name="ExternalReferenceREF" />
                          </s:elements>
                        </s:complextype>
                      </s:elements>
                    </s:complextype>
                  </s:elementtype>
                </s:arraytype>
                <s:arraytype optional="true" unbounded="false" wrapped="true" typename="&gt;DataSetType&gt;Assertions" name="Assertions" qname="{http://www.thearkdb.org/ws/schema/GenomicMappingData}DataSetType&gt;Assertions">
                  <s:elementtype>
                    <s:complextype optional="false" unbounded="false" typename="&gt;&gt;DataSetType&gt;Assertions&gt;Assertion" name="" qname="{http://www.thearkdb.org/ws/schema/GenomicMappingData}&gt;&gt;DataSetType&gt;Assertions&gt;Assertion">
                      <s:elements>
                        <s:basetype optional="false" unbounded="false" typename="anyType" name="AssertionType" qname="{http://www.thearkdb.org/ws/schema/GenomicMappingData}&gt;&gt;DataSetType&gt;Assertions&gt;Assertion&gt;AssertionType" />
                        <s:basetype optional="false" unbounded="false" typename="token" name="SubjectREF" qname="{http://www.thearkdb.org/ws/schema/GenomicMappingData}&gt;&gt;DataSetType&gt;Assertions&gt;Assertion&gt;SubjectREF" />
                        <s:basetype optional="true" unbounded="false" typename="string" name="DBIdentifier" qname="{http://www.thearkdb.org/ws/schema/GenomicMappingData}&gt;&gt;DataSetType&gt;Assertions&gt;Assertion&gt;DBIdentifier" />
                        <s:basetype optional="true" unbounded="false" typename="anyType" name="OtherAssertionData" qname="{http://www.thearkdb.org/ws/schema/GenomicMappingData}&gt;&gt;DataSetType&gt;Assertions&gt;Assertion&gt;OtherAssertionData" />
                        <s:complextype optional="true" unbounded="false" typename="ExternalReferenceREFS" name="ExternalReferenceREFS" qname="{http://www.thearkdb.org/ws/schema/GenomicMappingData}&gt;&gt;DataSetType&gt;Assertions&gt;Assertion&gt;ExternalReferenceREFS">
                          <s:elements>
                            <s:arraytype id="{http://www.thearkdb.org/ws/schema/GenomicMappingData}&gt;ExternalReferenceREFS&gt;ExternalReferenceREF" optional="true" unbounded="true" wrapped="false" typename="ExternalReferenceREF" name="ExternalReferenceREF" />
                          </s:elements>
                        </s:complextype>
                      </s:elements>
                    </s:complextype>
                  </s:elementtype>
                </s:arraytype>
                <s:arraytype optional="true" unbounded="false" wrapped="true" typename="&gt;DataSetType&gt;Relationships" name="Relationships" qname="{http://www.thearkdb.org/ws/schema/GenomicMappingData}DataSetType&gt;Relationships">
                  <s:elementtype>
                    <s:complextype optional="false" unbounded="false" typename="&gt;&gt;DataSetType&gt;Relationships&gt;Relationship" name="" qname="{http://www.thearkdb.org/ws/schema/GenomicMappingData}&gt;&gt;DataSetType&gt;Relationships&gt;Relationship">
                      <s:elements>
                        <s:basetype optional="false" unbounded="false" typename="anyType" name="RelationshipType" qname="{http://www.thearkdb.org/ws/schema/GenomicMappingData}&gt;&gt;DataSetType&gt;Relationships&gt;Relationship&gt;RelationshipType" />
                        <s:basetype optional="false" unbounded="false" typename="token" name="SubjectREF" qname="{http://www.thearkdb.org/ws/schema/GenomicMappingData}&gt;&gt;DataSetType&gt;Relationships&gt;Relationship&gt;SubjectREF" />
                        <s:basetype optional="false" unbounded="false" typename="token" name="ObjectREF" qname="{http://www.thearkdb.org/ws/schema/GenomicMappingData}&gt;&gt;DataSetType&gt;Relationships&gt;Relationship&gt;ObjectREF" />
                        <s:basetype optional="true" unbounded="false" typename="string" name="DBIdentifier" qname="{http://www.thearkdb.org/ws/schema/GenomicMappingData}&gt;&gt;DataSetType&gt;Relationships&gt;Relationship&gt;DBIdentifier" />
                        <s:basetype optional="true" unbounded="false" typename="anyType" name="OtherRelationshipData" qname="{http://www.thearkdb.org/ws/schema/GenomicMappingData}&gt;&gt;DataSetType&gt;Relationships&gt;Relationship&gt;OtherRelationshipData" />
                        <s:complextype optional="true" unbounded="false" typename="ExternalReferenceREFS" name="ExternalReferenceREFS" qname="{http://www.thearkdb.org/ws/schema/GenomicMappingData}&gt;&gt;DataSetType&gt;Relationships&gt;Relationship&gt;ExternalReferenceREFS">
                          <s:elements>
                            <s:arraytype id="{http://www.thearkdb.org/ws/schema/GenomicMappingData}&gt;ExternalReferenceREFS&gt;ExternalReferenceREF" optional="true" unbounded="true" wrapped="false" typename="ExternalReferenceREF" name="ExternalReferenceREF" />
                          </s:elements>
                        </s:complextype>
                      </s:elements>
                    </s:complextype>
                  </s:elementtype>
                </s:arraytype>
                <s:complextype optional="true" unbounded="false" typename="&gt;DataSetType&gt;ExternalReferences" name="ExternalReferences" qname="{http://www.thearkdb.org/ws/schema/GenomicMappingData}DataSetType&gt;ExternalReferences">
                  <s:elements>
                    <s:arraytype optional="true" unbounded="true" wrapped="false" typename="ExternalReferenceType" name="ExternalReference" qname="{http://www.thearkdb.org/ws/schema/GenomicMappingData}&gt;DataSetType&gt;ExternalReferences&gt;ExternalReference">
                      <s:elementtype>
                        <s:complextype optional="false" unbounded="false" typename="ExternalReferenceType" name="" qname="{http://www.thearkdb.org/ws/schema/GenomicMappingData}ExternalReferenceType">
                          <s:elements>
                            <s:basetype optional="false" unbounded="false" typename="token" name="DataSource" qname="{http://www.thearkdb.org/ws/schema/GenomicMappingData}ExternalReferenceType&gt;DataSource" />
                            <s:basetype optional="false" unbounded="false" typename="string" name="SourceID" qname="{http://www.thearkdb.org/ws/schema/GenomicMappingData}ExternalReferenceType&gt;SourceID" />
                          </s:elements>
                        </s:complextype>
                      </s:elementtype>
                    </s:arraytype>
                    <s:arraytype optional="true" unbounded="true" wrapped="false" typename="&gt;&gt;DataSetType&gt;ExternalReferences&gt;ExternalGUID" name="ExternalGUID" qname="{http://www.thearkdb.org/ws/schema/GenomicMappingData}&gt;DataSetType&gt;ExternalReferences&gt;ExternalGUID">
                      <s:elementtype>
                        <s:basetype optional="false" unbounded="false" typename="token" name="ExternalGUID" qname="{http://www.thearkdb.org/ws/schema/GenomicMappingData}&gt;&gt;DataSetType&gt;ExternalReferences&gt;ExternalGUID" />
                      </s:elementtype>
                    </s:arraytype>
                  </s:elements>
                </s:complextype>
                <s:arraytype optional="true" unbounded="false" wrapped="true" typename="&gt;DataSetType&gt;DataSources" name="DataSources" qname="{http://www.thearkdb.org/ws/schema/GenomicMappingData}DataSetType&gt;DataSources">
                  <s:elementtype>
                    <s:complextype optional="false" unbounded="false" typename="&gt;&gt;DataSetType&gt;DataSources&gt;DataSource" name="" qname="{http://www.thearkdb.org/ws/schema/GenomicMappingData}&gt;&gt;DataSetType&gt;DataSources&gt;DataSource">
                      <s:elements>
                        <s:basetype optional="true" unbounded="false" typename="string" name="DataSourceName" qname="{http://www.thearkdb.org/ws/schema/GenomicMappingData}&gt;&gt;DataSetType&gt;DataSources&gt;DataSource&gt;DataSourceName" />
                        <s:basetype optional="true" unbounded="false" typename="anyURI" name="DataSourceURL" qname="{http://www.thearkdb.org/ws/schema/GenomicMappingData}&gt;&gt;DataSetType&gt;DataSources&gt;DataSource&gt;DataSourceURL" />
                        <s:complextype optional="true" unbounded="false" typename="ExternalReferenceREF" name="ExternalReferenceREF" qname="{http://www.thearkdb.org/ws/schema/GenomicMappingData}&gt;&gt;DataSetType&gt;DataSources&gt;DataSource&gt;ExternalReferenceREF">
                          <s:elements>
                            <s:basetype optional="false" unbounded="false" typename="string" name="_value" qname="_value" />
                          </s:elements>
                        </s:complextype>
                      </s:elements>
                    </s:complextype>
                  </s:elementtype>
                </s:arraytype>
              </s:elements>
            </s:complextype>
          </s:elements>
        </s:complextype>
      </s:extensions>
    </s:local>
  </s:processor>
  <s:processor name="Parameters3">
    <s:local>
      org.embl.ebi.escience.scuflworkers.java.XMLInputSplitter
      <s:extensions>
        <s:complextype optional="false" unbounded="false" typename="fetchMarkerByAccession" name="parameters" qname="{http://webservices.thearkdb.org/ArkWebServices}fetchMarkerByAccession">
          <s:elements>
            <s:basetype optional="false" unbounded="false" typename="string" name="markerAccession" qname="{http://webservices.thearkdb.org/ArkWebServices}&gt;fetchMarkerByAccession&gt;markerAccession" />
          </s:elements>
        </s:complextype>
      </s:extensions>
    </s:local>
  </s:processor>
  <s:processor name="Marker">
    <s:local>
      org.embl.ebi.escience.scuflworkers.java.XMLOutputSplitter
      <s:extensions>
        <s:complextype optional="false" unbounded="false" typename="&gt;&gt;&gt;&gt;DataSetType&gt;Maps&gt;Map&gt;Mappings&gt;Mapping" name="" qname="{http://www.thearkdb.org/ws/schema/GenomicMappingData}&gt;&gt;&gt;&gt;DataSetType&gt;Maps&gt;Map&gt;Mappings&gt;Mapping">
          <s:elements>
            <s:basetype optional="false" unbounded="false" typename="token" name="MapREF" qname="{http://www.thearkdb.org/ws/schema/GenomicMappingData}&gt;&gt;&gt;&gt;DataSetType&gt;Maps&gt;Map&gt;Mappings&gt;Mapping&gt;MapREF" />
            <s:basetype optional="false" unbounded="false" typename="token" name="MarkerREF" qname="{http://www.thearkdb.org/ws/schema/GenomicMappingData}&gt;&gt;&gt;&gt;DataSetType&gt;Maps&gt;Map&gt;Mappings&gt;Mapping&gt;MarkerREF" />
            <s:basetype optional="true" unbounded="false" typename="double" name="Start" qname="{http://www.thearkdb.org/ws/schema/GenomicMappingData}&gt;&gt;&gt;&gt;DataSetType&gt;Maps&gt;Map&gt;Mappings&gt;Mapping&gt;Start" />
            <s:basetype optional="true" unbounded="false" typename="double" name="Middle" qname="{http://www.thearkdb.org/ws/schema/GenomicMappingData}&gt;&gt;&gt;&gt;DataSetType&gt;Maps&gt;Map&gt;Mappings&gt;Mapping&gt;Middle" />
            <s:basetype optional="true" unbounded="false" typename="double" name="End" qname="{http://www.thearkdb.org/ws/schema/GenomicMappingData}&gt;&gt;&gt;&gt;DataSetType&gt;Maps&gt;Map&gt;Mappings&gt;Mapping&gt;End" />
            <s:basetype optional="true" unbounded="false" typename="anyType" name="DBIdentifier" qname="{http://www.thearkdb.org/ws/schema/GenomicMappingData}&gt;&gt;&gt;&gt;DataSetType&gt;Maps&gt;Map&gt;Mappings&gt;Mapping&gt;DBIdentifier" />
            <s:basetype optional="true" unbounded="false" typename="token" name="SpeciesREF" qname="{http://www.thearkdb.org/ws/schema/GenomicMappingData}&gt;&gt;&gt;&gt;DataSetType&gt;Maps&gt;Map&gt;Mappings&gt;Mapping&gt;SpeciesREF" />
            <s:basetype optional="true" unbounded="false" typename="anyType" name="MappingType" qname="{http://www.thearkdb.org/ws/schema/GenomicMappingData}&gt;&gt;&gt;&gt;DataSetType&gt;Maps&gt;Map&gt;Mappings&gt;Mapping&gt;MappingType" />
            <s:complextype optional="true" unbounded="false" typename="ExternalReferenceREFS" name="ExternalReferenceREFS" qname="{http://www.thearkdb.org/ws/schema/GenomicMappingData}&gt;&gt;&gt;&gt;DataSetType&gt;Maps&gt;Map&gt;Mappings&gt;Mapping&gt;ExternalReferenceREFS">
              <s:elements>
                <s:arraytype optional="true" unbounded="true" wrapped="false" typename="ExternalReferenceREF" name="ExternalReferenceREF" qname="{http://www.thearkdb.org/ws/schema/GenomicMappingData}&gt;ExternalReferenceREFS&gt;ExternalReferenceREF">
                  <s:elementtype>
                    <s:complextype optional="false" unbounded="false" typename="ExternalReferenceREF" name="" qname="{http://www.thearkdb.org/ws/schema/GenomicMappingData}ExternalReferenceREF">
                      <s:elements>
                        <s:basetype optional="false" unbounded="false" typename="string" name="_value" qname="_value" />
                      </s:elements>
                    </s:complextype>
                  </s:elementtype>
                </s:arraytype>
              </s:elements>
            </s:complextype>
          </s:elements>
        </s:complextype>
      </s:extensions>
    </s:local>
  </s:processor>
  <s:processor name="Mappings">
    <s:local>
      org.embl.ebi.escience.scuflworkers.java.XMLOutputSplitter
      <s:extensions>
        <s:arraytype optional="true" unbounded="false" wrapped="true" typename="&gt;&gt;&gt;DataSetType&gt;Maps&gt;Map&gt;Mappings" name="Mappings" qname="{http://www.thearkdb.org/ws/schema/GenomicMappingData}&gt;&gt;DataSetType&gt;Maps&gt;Map&gt;Mappings">
          <s:elementtype>
            <s:complextype optional="false" unbounded="false" typename="&gt;&gt;&gt;&gt;DataSetType&gt;Maps&gt;Map&gt;Mappings&gt;Mapping" name="" qname="{http://www.thearkdb.org/ws/schema/GenomicMappingData}&gt;&gt;&gt;&gt;DataSetType&gt;Maps&gt;Map&gt;Mappings&gt;Mapping">
              <s:elements>
                <s:basetype optional="false" unbounded="false" typename="token" name="MapREF" qname="{http://www.thearkdb.org/ws/schema/GenomicMappingData}&gt;&gt;&gt;&gt;DataSetType&gt;Maps&gt;Map&gt;Mappings&gt;Mapping&gt;MapREF" />
                <s:basetype optional="false" unbounded="false" typename="token" name="MarkerREF" qname="{http://www.thearkdb.org/ws/schema/GenomicMappingData}&gt;&gt;&gt;&gt;DataSetType&gt;Maps&gt;Map&gt;Mappings&gt;Mapping&gt;MarkerREF" />
                <s:basetype optional="true" unbounded="false" typename="double" name="Start" qname="{http://www.thearkdb.org/ws/schema/GenomicMappingData}&gt;&gt;&gt;&gt;DataSetType&gt;Maps&gt;Map&gt;Mappings&gt;Mapping&gt;Start" />
                <s:basetype optional="true" unbounded="false" typename="double" name="Middle" qname="{http://www.thearkdb.org/ws/schema/GenomicMappingData}&gt;&gt;&gt;&gt;DataSetType&gt;Maps&gt;Map&gt;Mappings&gt;Mapping&gt;Middle" />
                <s:basetype optional="true" unbounded="false" typename="double" name="End" qname="{http://www.thearkdb.org/ws/schema/GenomicMappingData}&gt;&gt;&gt;&gt;DataSetType&gt;Maps&gt;Map&gt;Mappings&gt;Mapping&gt;End" />
                <s:basetype optional="true" unbounded="false" typename="anyType" name="DBIdentifier" qname="{http://www.thearkdb.org/ws/schema/GenomicMappingData}&gt;&gt;&gt;&gt;DataSetType&gt;Maps&gt;Map&gt;Mappings&gt;Mapping&gt;DBIdentifier" />
                <s:basetype optional="true" unbounded="false" typename="token" name="SpeciesREF" qname="{http://www.thearkdb.org/ws/schema/GenomicMappingData}&gt;&gt;&gt;&gt;DataSetType&gt;Maps&gt;Map&gt;Mappings&gt;Mapping&gt;SpeciesREF" />
                <s:basetype optional="true" unbounded="false" typename="anyType" name="MappingType" qname="{http://www.thearkdb.org/ws/schema/GenomicMappingData}&gt;&gt;&gt;&gt;DataSetType&gt;Maps&gt;Map&gt;Mappings&gt;Mapping&gt;MappingType" />
                <s:complextype optional="true" unbounded="false" typename="ExternalReferenceREFS" name="ExternalReferenceREFS" qname="{http://www.thearkdb.org/ws/schema/GenomicMappingData}&gt;&gt;&gt;&gt;DataSetType&gt;Maps&gt;Map&gt;Mappings&gt;Mapping&gt;ExternalReferenceREFS">
                  <s:elements>
                    <s:arraytype optional="true" unbounded="true" wrapped="false" typename="ExternalReferenceREF" name="ExternalReferenceREF" qname="{http://www.thearkdb.org/ws/schema/GenomicMappingData}&gt;ExternalReferenceREFS&gt;ExternalReferenceREF">
                      <s:elementtype>
                        <s:complextype optional="false" unbounded="false" typename="ExternalReferenceREF" name="" qname="{http://www.thearkdb.org/ws/schema/GenomicMappingData}ExternalReferenceREF">
                          <s:elements>
                            <s:basetype optional="false" unbounded="false" typename="string" name="_value" qname="_value" />
                          </s:elements>
                        </s:complextype>
                      </s:elementtype>
                    </s:arraytype>
                  </s:elements>
                </s:complextype>
              </s:elements>
            </s:complextype>
          </s:elementtype>
        </s:arraytype>
      </s:extensions>
    </s:local>
  </s:processor>
  <s:processor name="Map">
    <s:local>
      org.embl.ebi.escience.scuflworkers.java.XMLOutputSplitter
      <s:extensions>
        <s:complextype optional="false" unbounded="false" typename="&gt;&gt;DataSetType&gt;Maps&gt;Map" name="" qname="{http://www.thearkdb.org/ws/schema/GenomicMappingData}&gt;&gt;DataSetType&gt;Maps&gt;Map">
          <s:elements>
            <s:basetype optional="true" unbounded="false" typename="string" name="MapName" qname="{http://www.thearkdb.org/ws/schema/GenomicMappingData}&gt;&gt;DataSetType&gt;Maps&gt;Map&gt;MapName" />
            <s:basetype optional="true" unbounded="false" typename="string" name="UsefulMapName" qname="{http://www.thearkdb.org/ws/schema/GenomicMappingData}&gt;&gt;DataSetType&gt;Maps&gt;Map&gt;UsefulMapName" />
            <s:basetype optional="true" unbounded="false" typename="anyType" name="MapType" qname="{http://www.thearkdb.org/ws/schema/GenomicMappingData}&gt;&gt;DataSetType&gt;Maps&gt;Map&gt;MapType" />
            <s:basetype optional="true" unbounded="false" typename="double" name="StartCoordinate" qname="{http://www.thearkdb.org/ws/schema/GenomicMappingData}&gt;&gt;DataSetType&gt;Maps&gt;Map&gt;StartCoordinate" />
            <s:basetype optional="true" unbounded="false" typename="double" name="EndCoordinate" qname="{http://www.thearkdb.org/ws/schema/GenomicMappingData}&gt;&gt;DataSetType&gt;Maps&gt;Map&gt;EndCoordinate" />
            <s:basetype optional="true" unbounded="false" typename="token" name="AnalysisREF" qname="{http://www.thearkdb.org/ws/schema/GenomicMappingData}&gt;&gt;DataSetType&gt;Maps&gt;Map&gt;AnalysisREF" />
            <s:basetype optional="true" unbounded="false" typename="string" name="MapSex" qname="{http://www.thearkdb.org/ws/schema/GenomicMappingData}&gt;&gt;DataSetType&gt;Maps&gt;Map&gt;MapSex" />
            <s:basetype optional="true" unbounded="false" typename="token" name="ChromosomeREF" qname="{http://www.thearkdb.org/ws/schema/GenomicMappingData}&gt;&gt;DataSetType&gt;Maps&gt;Map&gt;ChromosomeREF" />
            <s:basetype optional="true" unbounded="false" typename="token" name="SourceObjectREF" qname="{http://www.thearkdb.org/ws/schema/GenomicMappingData}&gt;&gt;DataSetType&gt;Maps&gt;Map&gt;SourceObjectREF" />
            <s:arraytype optional="true" unbounded="false" wrapped="true" typename="&gt;&gt;&gt;DataSetType&gt;Maps&gt;Map&gt;Mappings" name="Mappings" qname="{http://www.thearkdb.org/ws/schema/GenomicMappingData}&gt;&gt;DataSetType&gt;Maps&gt;Map&gt;Mappings">
              <s:elementtype>
                <s:complextype optional="false" unbounded="false" typename="&gt;&gt;&gt;&gt;DataSetType&gt;Maps&gt;Map&gt;Mappings&gt;Mapping" name="" qname="{http://www.thearkdb.org/ws/schema/GenomicMappingData}&gt;&gt;&gt;&gt;DataSetType&gt;Maps&gt;Map&gt;Mappings&gt;Mapping">
                  <s:elements>
                    <s:basetype optional="false" unbounded="false" typename="token" name="MapREF" qname="{http://www.thearkdb.org/ws/schema/GenomicMappingData}&gt;&gt;&gt;&gt;DataSetType&gt;Maps&gt;Map&gt;Mappings&gt;Mapping&gt;MapREF" />
                    <s:basetype optional="false" unbounded="false" typename="token" name="MarkerREF" qname="{http://www.thearkdb.org/ws/schema/GenomicMappingData}&gt;&gt;&gt;&gt;DataSetType&gt;Maps&gt;Map&gt;Mappings&gt;Mapping&gt;MarkerREF" />
                    <s:basetype optional="true" unbounded="false" typename="double" name="Start" qname="{http://www.thearkdb.org/ws/schema/GenomicMappingData}&gt;&gt;&gt;&gt;DataSetType&gt;Maps&gt;Map&gt;Mappings&gt;Mapping&gt;Start" />
                    <s:basetype optional="true" unbounded="false" typename="double" name="Middle" qname="{http://www.thearkdb.org/ws/schema/GenomicMappingData}&gt;&gt;&gt;&gt;DataSetType&gt;Maps&gt;Map&gt;Mappings&gt;Mapping&gt;Middle" />
                    <s:basetype optional="true" unbounded="false" typename="double" name="End" qname="{http://www.thearkdb.org/ws/schema/GenomicMappingData}&gt;&gt;&gt;&gt;DataSetType&gt;Maps&gt;Map&gt;Mappings&gt;Mapping&gt;End" />
                    <s:basetype optional="true" unbounded="false" typename="anyType" name="DBIdentifier" qname="{http://www.thearkdb.org/ws/schema/GenomicMappingData}&gt;&gt;&gt;&gt;DataSetType&gt;Maps&gt;Map&gt;Mappings&gt;Mapping&gt;DBIdentifier" />
                    <s:basetype optional="true" unbounded="false" typename="token" name="SpeciesREF" qname="{http://www.thearkdb.org/ws/schema/GenomicMappingData}&gt;&gt;&gt;&gt;DataSetType&gt;Maps&gt;Map&gt;Mappings&gt;Mapping&gt;SpeciesREF" />
                    <s:basetype optional="true" unbounded="false" typename="anyType" name="MappingType" qname="{http://www.thearkdb.org/ws/schema/GenomicMappingData}&gt;&gt;&gt;&gt;DataSetType&gt;Maps&gt;Map&gt;Mappings&gt;Mapping&gt;MappingType" />
                    <s:complextype optional="true" unbounded="false" typename="ExternalReferenceREFS" name="ExternalReferenceREFS" qname="{http://www.thearkdb.org/ws/schema/GenomicMappingData}&gt;&gt;&gt;&gt;DataSetType&gt;Maps&gt;Map&gt;Mappings&gt;Mapping&gt;ExternalReferenceREFS">
                      <s:elements>
                        <s:arraytype optional="true" unbounded="true" wrapped="false" typename="ExternalReferenceREF" name="ExternalReferenceREF" qname="{http://www.thearkdb.org/ws/schema/GenomicMappingData}&gt;ExternalReferenceREFS&gt;ExternalReferenceREF">
                          <s:elementtype>
                            <s:complextype optional="false" unbounded="false" typename="ExternalReferenceREF" name="" qname="{http://www.thearkdb.org/ws/schema/GenomicMappingData}ExternalReferenceREF">
                              <s:elements>
                                <s:basetype optional="false" unbounded="false" typename="string" name="_value" qname="_value" />
                              </s:elements>
                            </s:complextype>
                          </s:elementtype>
                        </s:arraytype>
                      </s:elements>
                    </s:complextype>
                  </s:elements>
                </s:complextype>
              </s:elementtype>
            </s:arraytype>
            <s:basetype optional="true" unbounded="false" typename="string" name="DBIdentifier" qname="{http://www.thearkdb.org/ws/schema/GenomicMappingData}&gt;&gt;DataSetType&gt;Maps&gt;Map&gt;DBIdentifier" />
            <s:basetype optional="true" unbounded="false" typename="anyType" name="Units" qname="{http://www.thearkdb.org/ws/schema/GenomicMappingData}&gt;&gt;DataSetType&gt;Maps&gt;Map&gt;Units" />
            <s:basetype optional="true" unbounded="false" typename="token" name="SpeciesREF" qname="{http://www.thearkdb.org/ws/schema/GenomicMappingData}&gt;&gt;DataSetType&gt;Maps&gt;Map&gt;SpeciesREF" />
            <s:basetype optional="true" unbounded="false" typename="anyType" name="OtherMapData" qname="{http://www.thearkdb.org/ws/schema/GenomicMappingData}&gt;&gt;DataSetType&gt;Maps&gt;Map&gt;OtherMapData" />
            <s:complextype optional="true" unbounded="false" typename="ExternalReferenceREFS" name="ExternalReferenceREFS" qname="{http://www.thearkdb.org/ws/schema/GenomicMappingData}&gt;&gt;DataSetType&gt;Maps&gt;Map&gt;ExternalReferenceREFS">
              <s:elements>
                <s:arraytype id="{http://www.thearkdb.org/ws/schema/GenomicMappingData}&gt;ExternalReferenceREFS&gt;ExternalReferenceREF" optional="true" unbounded="true" wrapped="false" typename="ExternalReferenceREF" name="ExternalReferenceREF" />
              </s:elements>
            </s:complextype>
          </s:elements>
        </s:complextype>
      </s:extensions>
    </s:local>
  </s:processor>
  <s:processor name="Maps">
    <s:local>
      org.embl.ebi.escience.scuflworkers.java.XMLOutputSplitter
      <s:extensions>
        <s:arraytype optional="true" unbounded="false" wrapped="true" typename="&gt;DataSetType&gt;Maps" name="Maps" qname="{http://www.thearkdb.org/ws/schema/GenomicMappingData}DataSetType&gt;Maps">
          <s:elementtype>
            <s:complextype optional="false" unbounded="false" typename="&gt;&gt;DataSetType&gt;Maps&gt;Map" name="" qname="{http://www.thearkdb.org/ws/schema/GenomicMappingData}&gt;&gt;DataSetType&gt;Maps&gt;Map">
              <s:elements>
                <s:basetype optional="true" unbounded="false" typename="string" name="MapName" qname="{http://www.thearkdb.org/ws/schema/GenomicMappingData}&gt;&gt;DataSetType&gt;Maps&gt;Map&gt;MapName" />
                <s:basetype optional="true" unbounded="false" typename="string" name="UsefulMapName" qname="{http://www.thearkdb.org/ws/schema/GenomicMappingData}&gt;&gt;DataSetType&gt;Maps&gt;Map&gt;UsefulMapName" />
                <s:basetype optional="true" unbounded="false" typename="anyType" name="MapType" qname="{http://www.thearkdb.org/ws/schema/GenomicMappingData}&gt;&gt;DataSetType&gt;Maps&gt;Map&gt;MapType" />
                <s:basetype optional="true" unbounded="false" typename="double" name="StartCoordinate" qname="{http://www.thearkdb.org/ws/schema/GenomicMappingData}&gt;&gt;DataSetType&gt;Maps&gt;Map&gt;StartCoordinate" />
                <s:basetype optional="true" unbounded="false" typename="double" name="EndCoordinate" qname="{http://www.thearkdb.org/ws/schema/GenomicMappingData}&gt;&gt;DataSetType&gt;Maps&gt;Map&gt;EndCoordinate" />
                <s:basetype optional="true" unbounded="false" typename="token" name="AnalysisREF" qname="{http://www.thearkdb.org/ws/schema/GenomicMappingData}&gt;&gt;DataSetType&gt;Maps&gt;Map&gt;AnalysisREF" />
                <s:basetype optional="true" unbounded="false" typename="string" name="MapSex" qname="{http://www.thearkdb.org/ws/schema/GenomicMappingData}&gt;&gt;DataSetType&gt;Maps&gt;Map&gt;MapSex" />
                <s:basetype optional="true" unbounded="false" typename="token" name="ChromosomeREF" qname="{http://www.thearkdb.org/ws/schema/GenomicMappingData}&gt;&gt;DataSetType&gt;Maps&gt;Map&gt;ChromosomeREF" />
                <s:basetype optional="true" unbounded="false" typename="token" name="SourceObjectREF" qname="{http://www.thearkdb.org/ws/schema/GenomicMappingData}&gt;&gt;DataSetType&gt;Maps&gt;Map&gt;SourceObjectREF" />
                <s:arraytype optional="true" unbounded="false" wrapped="true" typename="&gt;&gt;&gt;DataSetType&gt;Maps&gt;Map&gt;Mappings" name="Mappings" qname="{http://www.thearkdb.org/ws/schema/GenomicMappingData}&gt;&gt;DataSetType&gt;Maps&gt;Map&gt;Mappings">
                  <s:elementtype>
                    <s:complextype optional="false" unbounded="false" typename="&gt;&gt;&gt;&gt;DataSetType&gt;Maps&gt;Map&gt;Mappings&gt;Mapping" name="" qname="{http://www.thearkdb.org/ws/schema/GenomicMappingData}&gt;&gt;&gt;&gt;DataSetType&gt;Maps&gt;Map&gt;Mappings&gt;Mapping">
                      <s:elements>
                        <s:basetype optional="false" unbounded="false" typename="token" name="MapREF" qname="{http://www.thearkdb.org/ws/schema/GenomicMappingData}&gt;&gt;&gt;&gt;DataSetType&gt;Maps&gt;Map&gt;Mappings&gt;Mapping&gt;MapREF" />
                        <s:basetype optional="false" unbounded="false" typename="token" name="MarkerREF" qname="{http://www.thearkdb.org/ws/schema/GenomicMappingData}&gt;&gt;&gt;&gt;DataSetType&gt;Maps&gt;Map&gt;Mappings&gt;Mapping&gt;MarkerREF" />
                        <s:basetype optional="true" unbounded="false" typename="double" name="Start" qname="{http://www.thearkdb.org/ws/schema/GenomicMappingData}&gt;&gt;&gt;&gt;DataSetType&gt;Maps&gt;Map&gt;Mappings&gt;Mapping&gt;Start" />
                        <s:basetype optional="true" unbounded="false" typename="double" name="Middle" qname="{http://www.thearkdb.org/ws/schema/GenomicMappingData}&gt;&gt;&gt;&gt;DataSetType&gt;Maps&gt;Map&gt;Mappings&gt;Mapping&gt;Middle" />
                        <s:basetype optional="true" unbounded="false" typename="double" name="End" qname="{http://www.thearkdb.org/ws/schema/GenomicMappingData}&gt;&gt;&gt;&gt;DataSetType&gt;Maps&gt;Map&gt;Mappings&gt;Mapping&gt;End" />
                        <s:basetype optional="true" unbounded="false" typename="anyType" name="DBIdentifier" qname="{http://www.thearkdb.org/ws/schema/GenomicMappingData}&gt;&gt;&gt;&gt;DataSetType&gt;Maps&gt;Map&gt;Mappings&gt;Mapping&gt;DBIdentifier" />
                        <s:basetype optional="true" unbounded="false" typename="token" name="SpeciesREF" qname="{http://www.thearkdb.org/ws/schema/GenomicMappingData}&gt;&gt;&gt;&gt;DataSetType&gt;Maps&gt;Map&gt;Mappings&gt;Mapping&gt;SpeciesREF" />
                        <s:basetype optional="true" unbounded="false" typename="anyType" name="MappingType" qname="{http://www.thearkdb.org/ws/schema/GenomicMappingData}&gt;&gt;&gt;&gt;DataSetType&gt;Maps&gt;Map&gt;Mappings&gt;Mapping&gt;MappingType" />
                        <s:complextype optional="true" unbounded="false" typename="ExternalReferenceREFS" name="ExternalReferenceREFS" qname="{http://www.thearkdb.org/ws/schema/GenomicMappingData}&gt;&gt;&gt;&gt;DataSetType&gt;Maps&gt;Map&gt;Mappings&gt;Mapping&gt;ExternalReferenceREFS">
                          <s:elements>
                            <s:arraytype optional="true" unbounded="true" wrapped="false" typename="ExternalReferenceREF" name="ExternalReferenceREF" qname="{http://www.thearkdb.org/ws/schema/GenomicMappingData}&gt;ExternalReferenceREFS&gt;ExternalReferenceREF">
                              <s:elementtype>
                                <s:complextype optional="false" unbounded="false" typename="ExternalReferenceREF" name="" qname="{http://www.thearkdb.org/ws/schema/GenomicMappingData}ExternalReferenceREF">
                                  <s:elements>
                                    <s:basetype optional="false" unbounded="false" typename="string" name="_value" qname="_value" />
                                  </s:elements>
                                </s:complextype>
                              </s:elementtype>
                            </s:arraytype>
                          </s:elements>
                        </s:complextype>
                      </s:elements>
                    </s:complextype>
                  </s:elementtype>
                </s:arraytype>
                <s:basetype optional="true" unbounded="false" typename="string" name="DBIdentifier" qname="{http://www.thearkdb.org/ws/schema/GenomicMappingData}&gt;&gt;DataSetType&gt;Maps&gt;Map&gt;DBIdentifier" />
                <s:basetype optional="true" unbounded="false" typename="anyType" name="Units" qname="{http://www.thearkdb.org/ws/schema/GenomicMappingData}&gt;&gt;DataSetType&gt;Maps&gt;Map&gt;Units" />
                <s:basetype optional="true" unbounded="false" typename="token" name="SpeciesREF" qname="{http://www.thearkdb.org/ws/schema/GenomicMappingData}&gt;&gt;DataSetType&gt;Maps&gt;Map&gt;SpeciesREF" />
                <s:basetype optional="true" unbounded="false" typename="anyType" name="OtherMapData" qname="{http://www.thearkdb.org/ws/schema/GenomicMappingData}&gt;&gt;DataSetType&gt;Maps&gt;Map&gt;OtherMapData" />
                <s:complextype optional="true" unbounded="false" typename="ExternalReferenceREFS" name="ExternalReferenceREFS" qname="{http://www.thearkdb.org/ws/schema/GenomicMappingData}&gt;&gt;DataSetType&gt;Maps&gt;Map&gt;ExternalReferenceREFS">
                  <s:elements>
                    <s:arraytype id="{http://www.thearkdb.org/ws/schema/GenomicMappingData}&gt;ExternalReferenceREFS&gt;ExternalReferenceREF" optional="true" unbounded="true" wrapped="false" typename="ExternalReferenceREF" name="ExternalReferenceREF" />
                  </s:elements>
                </s:complextype>
              </s:elements>
            </s:complextype>
          </s:elementtype>
        </s:arraytype>
      </s:extensions>
    </s:local>
  </s:processor>
  <s:processor name="DataSet">
    <s:local>
      org.embl.ebi.escience.scuflworkers.java.XMLOutputSplitter
      <s:extensions>
        <s:complextype optional="false" unbounded="false" typename="DataSetType" name="DataSet" qname="{http://webservices.thearkdb.org/ArkWebServices}&gt;fetchMappingsForMapResponse&gt;DataSet">
          <s:elements>
            <s:complextype optional="false" unbounded="false" typename="&gt;DataSetType&gt;Metadata" name="Metadata" qname="{http://www.thearkdb.org/ws/schema/GenomicMappingData}DataSetType&gt;Metadata">
              <s:elements>
                <s:basetype optional="true" unbounded="false" typename="dateTime" name="Created" qname="{http://www.thearkdb.org/ws/schema/GenomicMappingData}&gt;DataSetType&gt;Metadata&gt;Created" />
                <s:basetype optional="true" unbounded="false" typename="token" name="DataSourceREF" qname="{http://www.thearkdb.org/ws/schema/GenomicMappingData}&gt;DataSetType&gt;Metadata&gt;DataSourceREF" />
                <s:basetype optional="true" unbounded="false" typename="string" name="Service" qname="{http://www.thearkdb.org/ws/schema/GenomicMappingData}&gt;DataSetType&gt;Metadata&gt;Service" />
                <s:basetype optional="true" unbounded="false" typename="string" name="Method" qname="{http://www.thearkdb.org/ws/schema/GenomicMappingData}&gt;DataSetType&gt;Metadata&gt;Method" />
                <s:basetype optional="true" unbounded="false" typename="string" name="Comment" qname="{http://www.thearkdb.org/ws/schema/GenomicMappingData}&gt;DataSetType&gt;Metadata&gt;Comment" />
                <s:basetype optional="true" unbounded="false" typename="anyType" name="OtherMetadata" qname="{http://www.thearkdb.org/ws/schema/GenomicMappingData}&gt;DataSetType&gt;Metadata&gt;OtherMetadata" />
                <s:complextype optional="true" unbounded="false" typename="ExternalReferenceREFS" name="ExternalReferenceREFS" qname="{http://www.thearkdb.org/ws/schema/GenomicMappingData}&gt;DataSetType&gt;Metadata&gt;ExternalReferenceREFS">
                  <s:elements>
                    <s:arraytype optional="true" unbounded="true" wrapped="false" typename="ExternalReferenceREF" name="ExternalReferenceREF" qname="{http://www.thearkdb.org/ws/schema/GenomicMappingData}&gt;ExternalReferenceREFS&gt;ExternalReferenceREF">
                      <s:elementtype>
                        <s:complextype optional="false" unbounded="false" typename="ExternalReferenceREF" name="" qname="{http://www.thearkdb.org/ws/schema/GenomicMappingData}ExternalReferenceREF">
                          <s:elements>
                            <s:basetype optional="false" unbounded="false" typename="string" name="_value" qname="_value" />
                          </s:elements>
                        </s:complextype>
                      </s:elementtype>
                    </s:arraytype>
                  </s:elements>
                </s:complextype>
              </s:elements>
            </s:complextype>
            <s:arraytype optional="true" unbounded="false" wrapped="true" typename="&gt;DataSetType&gt;SpeciesContainer" name="SpeciesContainer" qname="{http://www.thearkdb.org/ws/schema/GenomicMappingData}DataSetType&gt;SpeciesContainer">
              <s:elementtype>
                <s:complextype optional="false" unbounded="false" typename="&gt;&gt;DataSetType&gt;SpeciesContainer&gt;Species" name="" qname="{http://www.thearkdb.org/ws/schema/GenomicMappingData}&gt;&gt;DataSetType&gt;SpeciesContainer&gt;Species">
                  <s:elements>
                    <s:basetype optional="true" unbounded="false" typename="string" name="Binomial" qname="{http://www.thearkdb.org/ws/schema/GenomicMappingData}&gt;&gt;DataSetType&gt;SpeciesContainer&gt;Species&gt;Binomial" />
                    <s:basetype optional="true" unbounded="false" typename="string" name="CommonName" qname="{http://www.thearkdb.org/ws/schema/GenomicMappingData}&gt;&gt;DataSetType&gt;SpeciesContainer&gt;Species&gt;CommonName" />
                    <s:basetype optional="true" unbounded="false" typename="string" name="DBIdentifier" qname="{http://www.thearkdb.org/ws/schema/GenomicMappingData}&gt;&gt;DataSetType&gt;SpeciesContainer&gt;Species&gt;DBIdentifier" />
                    <s:basetype optional="true" unbounded="false" typename="anyType" name="OtherSpeciesData" qname="{http://www.thearkdb.org/ws/schema/GenomicMappingData}&gt;&gt;DataSetType&gt;SpeciesContainer&gt;Species&gt;OtherSpeciesData" />
                    <s:complextype optional="true" unbounded="false" typename="ExternalReferenceREFS" name="ExternalReferenceREFS" qname="{http://www.thearkdb.org/ws/schema/GenomicMappingData}&gt;&gt;DataSetType&gt;SpeciesContainer&gt;Species&gt;ExternalReferenceREFS">
                      <s:elements>
                        <s:arraytype id="{http://www.thearkdb.org/ws/schema/GenomicMappingData}&gt;ExternalReferenceREFS&gt;ExternalReferenceREF" optional="true" unbounded="true" wrapped="false" typename="ExternalReferenceREF" name="ExternalReferenceREF" />
                      </s:elements>
                    </s:complextype>
                  </s:elements>
                </s:complextype>
              </s:elementtype>
            </s:arraytype>
            <s:arraytype optional="true" unbounded="false" wrapped="true" typename="&gt;DataSetType&gt;Chromosomes" name="Chromosomes" qname="{http://www.thearkdb.org/ws/schema/GenomicMappingData}DataSetType&gt;Chromosomes">
              <s:elementtype>
                <s:complextype optional="false" unbounded="false" typename="&gt;&gt;DataSetType&gt;Chromosomes&gt;Chromosome" name="" qname="{http://www.thearkdb.org/ws/schema/GenomicMappingData}&gt;&gt;DataSetType&gt;Chromosomes&gt;Chromosome">
                  <s:elements>
                    <s:basetype optional="true" unbounded="false" typename="string" name="ChromosomeName" qname="{http://www.thearkdb.org/ws/schema/GenomicMappingData}&gt;&gt;DataSetType&gt;Chromosomes&gt;Chromosome&gt;ChromosomeName" />
                    <s:basetype optional="true" unbounded="false" typename="string" name="DBIdentifier" qname="{http://www.thearkdb.org/ws/schema/GenomicMappingData}&gt;&gt;DataSetType&gt;Chromosomes&gt;Chromosome&gt;DBIdentifier" />
                    <s:basetype optional="true" unbounded="false" typename="token" name="SpeciesREF" qname="{http://www.thearkdb.org/ws/schema/GenomicMappingData}&gt;&gt;DataSetType&gt;Chromosomes&gt;Chromosome&gt;SpeciesREF" />
                    <s:basetype optional="true" unbounded="false" typename="anyType" name="OtherChromosomeData" qname="{http://www.thearkdb.org/ws/schema/GenomicMappingData}&gt;&gt;DataSetType&gt;Chromosomes&gt;Chromosome&gt;OtherChromosomeData" />
                    <s:complextype optional="true" unbounded="false" typename="ExternalReferenceREFS" name="ExternalReferenceREFS" qname="{http://www.thearkdb.org/ws/schema/GenomicMappingData}&gt;&gt;DataSetType&gt;Chromosomes&gt;Chromosome&gt;ExternalReferenceREFS">
                      <s:elements>
                        <s:arraytype id="{http://www.thearkdb.org/ws/schema/GenomicMappingData}&gt;ExternalReferenceREFS&gt;ExternalReferenceREF" optional="true" unbounded="true" wrapped="false" typename="ExternalReferenceREF" name="ExternalReferenceREF" />
                      </s:elements>
                    </s:complextype>
                  </s:elements>
                </s:complextype>
              </s:elementtype>
            </s:arraytype>
            <s:arraytype optional="true" unbounded="false" wrapped="true" typename="&gt;DataSetType&gt;Maps" name="Maps" qname="{http://www.thearkdb.org/ws/schema/GenomicMappingData}DataSetType&gt;Maps">
              <s:elementtype>
                <s:complextype optional="false" unbounded="false" typename="&gt;&gt;DataSetType&gt;Maps&gt;Map" name="" qname="{http://www.thearkdb.org/ws/schema/GenomicMappingData}&gt;&gt;DataSetType&gt;Maps&gt;Map">
                  <s:elements>
                    <s:basetype optional="true" unbounded="false" typename="string" name="MapName" qname="{http://www.thearkdb.org/ws/schema/GenomicMappingData}&gt;&gt;DataSetType&gt;Maps&gt;Map&gt;MapName" />
                    <s:basetype optional="true" unbounded="false" typename="string" name="UsefulMapName" qname="{http://www.thearkdb.org/ws/schema/GenomicMappingData}&gt;&gt;DataSetType&gt;Maps&gt;Map&gt;UsefulMapName" />
                    <s:basetype optional="true" unbounded="false" typename="anyType" name="MapType" qname="{http://www.thearkdb.org/ws/schema/GenomicMappingData}&gt;&gt;DataSetType&gt;Maps&gt;Map&gt;MapType" />
                    <s:basetype optional="true" unbounded="false" typename="double" name="StartCoordinate" qname="{http://www.thearkdb.org/ws/schema/GenomicMappingData}&gt;&gt;DataSetType&gt;Maps&gt;Map&gt;StartCoordinate" />
                    <s:basetype optional="true" unbounded="false" typename="double" name="EndCoordinate" qname="{http://www.thearkdb.org/ws/schema/GenomicMappingData}&gt;&gt;DataSetType&gt;Maps&gt;Map&gt;EndCoordinate" />
                    <s:basetype optional="true" unbounded="false" typename="token" name="AnalysisREF" qname="{http://www.thearkdb.org/ws/schema/GenomicMappingData}&gt;&gt;DataSetType&gt;Maps&gt;Map&gt;AnalysisREF" />
                    <s:basetype optional="true" unbounded="false" typename="string" name="MapSex" qname="{http://www.thearkdb.org/ws/schema/GenomicMappingData}&gt;&gt;DataSetType&gt;Maps&gt;Map&gt;MapSex" />
                    <s:basetype optional="true" unbounded="false" typename="token" name="ChromosomeREF" qname="{http://www.thearkdb.org/ws/schema/GenomicMappingData}&gt;&gt;DataSetType&gt;Maps&gt;Map&gt;ChromosomeREF" />
                    <s:basetype optional="true" unbounded="false" typename="token" name="SourceObjectREF" qname="{http://www.thearkdb.org/ws/schema/GenomicMappingData}&gt;&gt;DataSetType&gt;Maps&gt;Map&gt;SourceObjectREF" />
                    <s:arraytype optional="true" unbounded="false" wrapped="true" typename="&gt;&gt;&gt;DataSetType&gt;Maps&gt;Map&gt;Mappings" name="Mappings" qname="{http://www.thearkdb.org/ws/schema/GenomicMappingData}&gt;&gt;DataSetType&gt;Maps&gt;Map&gt;Mappings">
                      <s:elementtype>
                        <s:complextype optional="false" unbounded="false" typename="&gt;&gt;&gt;&gt;DataSetType&gt;Maps&gt;Map&gt;Mappings&gt;Mapping" name="" qname="{http://www.thearkdb.org/ws/schema/GenomicMappingData}&gt;&gt;&gt;&gt;DataSetType&gt;Maps&gt;Map&gt;Mappings&gt;Mapping">
                          <s:elements>
                            <s:basetype optional="false" unbounded="false" typename="token" name="MapREF" qname="{http://www.thearkdb.org/ws/schema/GenomicMappingData}&gt;&gt;&gt;&gt;DataSetType&gt;Maps&gt;Map&gt;Mappings&gt;Mapping&gt;MapREF" />
                            <s:basetype optional="false" unbounded="false" typename="token" name="MarkerREF" qname="{http://www.thearkdb.org/ws/schema/GenomicMappingData}&gt;&gt;&gt;&gt;DataSetType&gt;Maps&gt;Map&gt;Mappings&gt;Mapping&gt;MarkerREF" />
                            <s:basetype optional="true" unbounded="false" typename="double" name="Start" qname="{http://www.thearkdb.org/ws/schema/GenomicMappingData}&gt;&gt;&gt;&gt;DataSetType&gt;Maps&gt;Map&gt;Mappings&gt;Mapping&gt;Start" />
                            <s:basetype optional="true" unbounded="false" typename="double" name="Middle" qname="{http://www.thearkdb.org/ws/schema/GenomicMappingData}&gt;&gt;&gt;&gt;DataSetType&gt;Maps&gt;Map&gt;Mappings&gt;Mapping&gt;Middle" />
                            <s:basetype optional="true" unbounded="false" typename="double" name="End" qname="{http://www.thearkdb.org/ws/schema/GenomicMappingData}&gt;&gt;&gt;&gt;DataSetType&gt;Maps&gt;Map&gt;Mappings&gt;Mapping&gt;End" />
                            <s:basetype optional="true" unbounded="false" typename="anyType" name="DBIdentifier" qname="{http://www.thearkdb.org/ws/schema/GenomicMappingData}&gt;&gt;&gt;&gt;DataSetType&gt;Maps&gt;Map&gt;Mappings&gt;Mapping&gt;DBIdentifier" />
                            <s:basetype optional="true" unbounded="false" typename="token" name="SpeciesREF" qname="{http://www.thearkdb.org/ws/schema/GenomicMappingData}&gt;&gt;&gt;&gt;DataSetType&gt;Maps&gt;Map&gt;Mappings&gt;Mapping&gt;SpeciesREF" />
                            <s:basetype optional="true" unbounded="false" typename="anyType" name="MappingType" qname="{http://www.thearkdb.org/ws/schema/GenomicMappingData}&gt;&gt;&gt;&gt;DataSetType&gt;Maps&gt;Map&gt;Mappings&gt;Mapping&gt;MappingType" />
                            <s:complextype optional="true" unbounded="false" typename="ExternalReferenceREFS" name="ExternalReferenceREFS" qname="{http://www.thearkdb.org/ws/schema/GenomicMappingData}&gt;&gt;&gt;&gt;DataSetType&gt;Maps&gt;Map&gt;Mappings&gt;Mapping&gt;ExternalReferenceREFS">
                              <s:elements>
                                <s:arraytype id="{http://www.thearkdb.org/ws/schema/GenomicMappingData}&gt;ExternalReferenceREFS&gt;ExternalReferenceREF" optional="true" unbounded="true" wrapped="false" typename="ExternalReferenceREF" name="ExternalReferenceREF" />
                              </s:elements>
                            </s:complextype>
                          </s:elements>
                        </s:complextype>
                      </s:elementtype>
                    </s:arraytype>
                    <s:basetype optional="true" unbounded="false" typename="string" name="DBIdentifier" qname="{http://www.thearkdb.org/ws/schema/GenomicMappingData}&gt;&gt;DataSetType&gt;Maps&gt;Map&gt;DBIdentifier" />
                    <s:basetype optional="true" unbounded="false" typename="anyType" name="Units" qname="{http://www.thearkdb.org/ws/schema/GenomicMappingData}&gt;&gt;DataSetType&gt;Maps&gt;Map&gt;Units" />
                    <s:basetype optional="true" unbounded="false" typename="token" name="SpeciesREF" qname="{http://www.thearkdb.org/ws/schema/GenomicMappingData}&gt;&gt;DataSetType&gt;Maps&gt;Map&gt;SpeciesREF" />
                    <s:basetype optional="true" unbounded="false" typename="anyType" name="OtherMapData" qname="{http://www.thearkdb.org/ws/schema/GenomicMappingData}&gt;&gt;DataSetType&gt;Maps&gt;Map&gt;OtherMapData" />
                    <s:complextype optional="true" unbounded="false" typename="ExternalReferenceREFS" name="ExternalReferenceREFS" qname="{http://www.thearkdb.org/ws/schema/GenomicMappingData}&gt;&gt;DataSetType&gt;Maps&gt;Map&gt;ExternalReferenceREFS">
                      <s:elements>
                        <s:arraytype id="{http://www.thearkdb.org/ws/schema/GenomicMappingData}&gt;ExternalReferenceREFS&gt;ExternalReferenceREF" optional="true" unbounded="true" wrapped="false" typename="ExternalReferenceREF" name="ExternalReferenceREF" />
                      </s:elements>
                    </s:complextype>
                  </s:elements>
                </s:complextype>
              </s:elementtype>
            </s:arraytype>
            <s:arraytype optional="true" unbounded="false" wrapped="true" typename="&gt;DataSetType&gt;Analyses" name="Analyses" qname="{http://www.thearkdb.org/ws/schema/GenomicMappingData}DataSetType&gt;Analyses">
              <s:elementtype>
                <s:complextype optional="false" unbounded="false" typename="&gt;&gt;DataSetType&gt;Analyses&gt;Analysis" name="" qname="{http://www.thearkdb.org/ws/schema/GenomicMappingData}&gt;&gt;DataSetType&gt;Analyses&gt;Analysis">
                  <s:elements>
                    <s:basetype optional="true" unbounded="false" typename="string" name="AnalysisName" qname="{http://www.thearkdb.org/ws/schema/GenomicMappingData}&gt;&gt;DataSetType&gt;Analyses&gt;Analysis&gt;AnalysisName" />
                    <s:basetype optional="true" unbounded="false" typename="anyType" name="AnalysisType" qname="{http://www.thearkdb.org/ws/schema/GenomicMappingData}&gt;&gt;DataSetType&gt;Analyses&gt;Analysis&gt;AnalysisType" />
                    <s:basetype optional="true" unbounded="false" typename="string" name="AnalysisSex" qname="{http://www.thearkdb.org/ws/schema/GenomicMappingData}&gt;&gt;DataSetType&gt;Analyses&gt;Analysis&gt;AnalysisSex" />
                    <s:basetype optional="true" unbounded="false" typename="string" name="DBIdentifier" qname="{http://www.thearkdb.org/ws/schema/GenomicMappingData}&gt;&gt;DataSetType&gt;Analyses&gt;Analysis&gt;DBIdentifier" />
                    <s:basetype optional="true" unbounded="false" typename="token" name="SpeciesREF" qname="{http://www.thearkdb.org/ws/schema/GenomicMappingData}&gt;&gt;DataSetType&gt;Analyses&gt;Analysis&gt;SpeciesREF" />
                    <s:basetype optional="true" unbounded="false" typename="anyType" name="OtherAnalysisData" qname="{http://www.thearkdb.org/ws/schema/GenomicMappingData}&gt;&gt;DataSetType&gt;Analyses&gt;Analysis&gt;OtherAnalysisData" />
                    <s:complextype optional="true" unbounded="false" typename="ExternalReferenceREFS" name="ExternalReferenceREFS" qname="{http://www.thearkdb.org/ws/schema/GenomicMappingData}&gt;&gt;DataSetType&gt;Analyses&gt;Analysis&gt;ExternalReferenceREFS">
                      <s:elements>
                        <s:arraytype id="{http://www.thearkdb.org/ws/schema/GenomicMappingData}&gt;ExternalReferenceREFS&gt;ExternalReferenceREF" optional="true" unbounded="true" wrapped="false" typename="ExternalReferenceREF" name="ExternalReferenceREF" />
                      </s:elements>
                    </s:complextype>
                  </s:elements>
                </s:complextype>
              </s:elementtype>
            </s:arraytype>
            <s:arraytype optional="true" unbounded="false" wrapped="true" typename="&gt;DataSetType&gt;Markers" name="Markers" qname="{http://www.thearkdb.org/ws/schema/GenomicMappingData}DataSetType&gt;Markers">
              <s:elementtype>
                <s:complextype optional="false" unbounded="false" typename="&gt;&gt;DataSetType&gt;Markers&gt;Marker" name="" qname="{http://www.thearkdb.org/ws/schema/GenomicMappingData}&gt;&gt;DataSetType&gt;Markers&gt;Marker">
                  <s:elements>
                    <s:basetype optional="true" unbounded="false" typename="string" name="DBIdentifier" qname="{http://www.thearkdb.org/ws/schema/GenomicMappingData}&gt;&gt;DataSetType&gt;Markers&gt;Marker&gt;DBIdentifier" />
                    <s:basetype optional="true" unbounded="false" typename="token" name="SpeciesREF" qname="{http://www.thearkdb.org/ws/schema/GenomicMappingData}&gt;&gt;DataSetType&gt;Markers&gt;Marker&gt;SpeciesREF" />
                    <s:basetype optional="true" unbounded="false" typename="string" name="MarkerName" qname="{http://www.thearkdb.org/ws/schema/GenomicMappingData}&gt;&gt;DataSetType&gt;Markers&gt;Marker&gt;MarkerName" />
                    <s:basetype optional="true" unbounded="false" typename="anyType" name="MarkerType" qname="{http://www.thearkdb.org/ws/schema/GenomicMappingData}&gt;&gt;DataSetType&gt;Markers&gt;Marker&gt;MarkerType" />
                    <s:arraytype optional="true" unbounded="false" wrapped="true" typename="AssociatedSequencesType" name="MarkerAssociatedSequences" qname="{http://www.thearkdb.org/ws/schema/GenomicMappingData}&gt;&gt;DataSetType&gt;Markers&gt;Marker&gt;MarkerAssociatedSequences">
                      <s:elementtype>
                        <s:complextype optional="false" unbounded="false" typename="&gt;AssociatedSequencesType&gt;AssociatedSequence" name="" qname="{http://www.thearkdb.org/ws/schema/GenomicMappingData}&gt;AssociatedSequencesType&gt;AssociatedSequence">
                          <s:elements>
                            <s:basetype optional="true" unbounded="false" typename="anyType" name="SequenceRelationship" qname="{http://www.thearkdb.org/ws/schema/GenomicMappingData}&gt;AssociatedSequencesType&gt;AssociatedSequence&gt;SequenceRelationship" />
                            <s:basetype optional="true" unbounded="false" typename="token" name="SequenceREF" qname="{http://www.thearkdb.org/ws/schema/GenomicMappingData}&gt;AssociatedSequencesType&gt;AssociatedSequence&gt;SequenceREF" />
                            <s:arraytype optional="true" unbounded="false" wrapped="true" typename="&gt;&gt;AssociatedSequencesType&gt;AssociatedSequence&gt;ExternalReferenceREFS" name="ExternalReferenceREFS" qname="{http://www.thearkdb.org/ws/schema/GenomicMappingData}&gt;AssociatedSequencesType&gt;AssociatedSequence&gt;ExternalReferenceREFS">
                              <s:elementtype>
                                <s:basetype optional="false" unbounded="false" typename="token" name="REFType" qname="{http://www.thearkdb.org/ws/schema/GenomicMappingData}REFType" />
                              </s:elementtype>
                            </s:arraytype>
                          </s:elements>
                        </s:complextype>
                      </s:elementtype>
                    </s:arraytype>
                    <s:basetype optional="true" unbounded="false" typename="anyType" name="OtherMarkerData" qname="{http://www.thearkdb.org/ws/schema/GenomicMappingData}&gt;&gt;DataSetType&gt;Markers&gt;Marker&gt;OtherMarkerData" />
                    <s:complextype optional="true" unbounded="false" typename="ExternalReferenceREFS" name="ExternalReferenceREFS" qname="{http://www.thearkdb.org/ws/schema/GenomicMappingData}&gt;&gt;DataSetType&gt;Markers&gt;Marker&gt;ExternalReferenceREFS">
                      <s:elements>
                        <s:arraytype id="{http://www.thearkdb.org/ws/schema/GenomicMappingData}&gt;ExternalReferenceREFS&gt;ExternalReferenceREF" optional="true" unbounded="true" wrapped="false" typename="ExternalReferenceREF" name="ExternalReferenceREF" />
                      </s:elements>
                    </s:complextype>
                  </s:elements>
                </s:complextype>
              </s:elementtype>
            </s:arraytype>
            <s:arraytype optional="true" unbounded="false" wrapped="true" typename="&gt;DataSetType&gt;Clones" name="Clones" qname="{http://www.thearkdb.org/ws/schema/GenomicMappingData}DataSetType&gt;Clones">
              <s:elementtype>
                <s:complextype optional="false" unbounded="false" typename="&gt;&gt;DataSetType&gt;Clones&gt;Clone" name="" qname="{http://www.thearkdb.org/ws/schema/GenomicMappingData}&gt;&gt;DataSetType&gt;Clones&gt;Clone">
                  <s:elements>
                    <s:basetype optional="true" unbounded="false" typename="string" name="CloneName" qname="{http://www.thearkdb.org/ws/schema/GenomicMappingData}&gt;&gt;DataSetType&gt;Clones&gt;Clone&gt;CloneName" />
                    <s:basetype optional="true" unbounded="false" typename="anyType" name="CloneType" qname="{http://www.thearkdb.org/ws/schema/GenomicMappingData}&gt;&gt;DataSetType&gt;Clones&gt;Clone&gt;CloneType" />
                    <s:arraytype optional="true" unbounded="false" wrapped="true" typename="AssociatedSequencesType" name="CloneAssociatedSequences" qname="{http://www.thearkdb.org/ws/schema/GenomicMappingData}&gt;&gt;DataSetType&gt;Clones&gt;Clone&gt;CloneAssociatedSequences">
                      <s:elementtype>
                        <s:complextype id="{http://www.thearkdb.org/ws/schema/GenomicMappingData}&gt;AssociatedSequencesType&gt;AssociatedSequence" optional="false" unbounded="false" typename="&gt;AssociatedSequencesType&gt;AssociatedSequence" name="" />
                      </s:elementtype>
                    </s:arraytype>
                    <s:basetype optional="true" unbounded="false" typename="string" name="DBIdentifier" qname="{http://www.thearkdb.org/ws/schema/GenomicMappingData}&gt;&gt;DataSetType&gt;Clones&gt;Clone&gt;DBIdentifier" />
                    <s:basetype optional="true" unbounded="false" typename="token" name="SpeciesREF" qname="{http://www.thearkdb.org/ws/schema/GenomicMappingData}&gt;&gt;DataSetType&gt;Clones&gt;Clone&gt;SpeciesREF" />
                    <s:basetype optional="true" unbounded="false" typename="anyType" name="OtherCloneData" qname="{http://www.thearkdb.org/ws/schema/GenomicMappingData}&gt;&gt;DataSetType&gt;Clones&gt;Clone&gt;OtherCloneData" />
                    <s:complextype optional="true" unbounded="false" typename="ExternalReferenceREFS" name="ExternalReferenceREFS" qname="{http://www.thearkdb.org/ws/schema/GenomicMappingData}&gt;&gt;DataSetType&gt;Clones&gt;Clone&gt;ExternalReferenceREFS">
                      <s:elements>
                        <s:arraytype id="{http://www.thearkdb.org/ws/schema/GenomicMappingData}&gt;ExternalReferenceREFS&gt;ExternalReferenceREF" optional="true" unbounded="true" wrapped="false" typename="ExternalReferenceREF" name="ExternalReferenceREF" />
                      </s:elements>
                    </s:complextype>
                  </s:elements>
                </s:complextype>
              </s:elementtype>
            </s:arraytype>
            <s:arraytype optional="true" unbounded="false" wrapped="true" typename="&gt;DataSetType&gt;Probes" name="Probes" qname="{http://www.thearkdb.org/ws/schema/GenomicMappingData}DataSetType&gt;Probes">
              <s:elementtype>
                <s:complextype optional="false" unbounded="false" typename="&gt;&gt;DataSetType&gt;Probes&gt;Probe" name="" qname="{http://www.thearkdb.org/ws/schema/GenomicMappingData}&gt;&gt;DataSetType&gt;Probes&gt;Probe">
                  <s:elements>
                    <s:basetype optional="true" unbounded="false" typename="string" name="ProbeName" qname="{http://www.thearkdb.org/ws/schema/GenomicMappingData}&gt;&gt;DataSetType&gt;Probes&gt;Probe&gt;ProbeName" />
                    <s:arraytype optional="true" unbounded="false" wrapped="true" typename="AssociatedSequencesType" name="ProbeAssociatedSequences" qname="{http://www.thearkdb.org/ws/schema/GenomicMappingData}&gt;&gt;DataSetType&gt;Probes&gt;Probe&gt;ProbeAssociatedSequences">
                      <s:elementtype>
                        <s:complextype id="{http://www.thearkdb.org/ws/schema/GenomicMappingData}&gt;AssociatedSequencesType&gt;AssociatedSequence" optional="false" unbounded="false" typename="&gt;AssociatedSequencesType&gt;AssociatedSequence" name="" />
                      </s:elementtype>
                    </s:arraytype>
                    <s:basetype optional="true" unbounded="false" typename="string" name="DBIdentifier" qname="{http://www.thearkdb.org/ws/schema/GenomicMappingData}&gt;&gt;DataSetType&gt;Probes&gt;Probe&gt;DBIdentifier" />
                    <s:basetype optional="true" unbounded="false" typename="token" name="SpeciesREF" qname="{http://www.thearkdb.org/ws/schema/GenomicMappingData}&gt;&gt;DataSetType&gt;Probes&gt;Probe&gt;SpeciesREF" />
                    <s:basetype optional="true" unbounded="false" typename="anyType" name="OtherProbeData" qname="{http://www.thearkdb.org/ws/schema/GenomicMappingData}&gt;&gt;DataSetType&gt;Probes&gt;Probe&gt;OtherProbeData" />
                    <s:complextype optional="true" unbounded="false" typename="ExternalReferenceREFS" name="ExternalReferenceREFS" qname="{http://www.thearkdb.org/ws/schema/GenomicMappingData}&gt;&gt;DataSetType&gt;Probes&gt;Probe&gt;ExternalReferenceREFS">
                      <s:elements>
                        <s:arraytype id="{http://www.thearkdb.org/ws/schema/GenomicMappingData}&gt;ExternalReferenceREFS&gt;ExternalReferenceREF" optional="true" unbounded="true" wrapped="false" typename="ExternalReferenceREF" name="ExternalReferenceREF" />
                      </s:elements>
                    </s:complextype>
                  </s:elements>
                </s:complextype>
              </s:elementtype>
            </s:arraytype>
            <s:arraytype optional="true" unbounded="false" wrapped="true" typename="&gt;DataSetType&gt;QTLs" name="QTLs" qname="{http://www.thearkdb.org/ws/schema/GenomicMappingData}DataSetType&gt;QTLs">
              <s:elementtype>
                <s:complextype optional="false" unbounded="false" typename="&gt;&gt;DataSetType&gt;QTLs&gt;QTL" name="" qname="{http://www.thearkdb.org/ws/schema/GenomicMappingData}&gt;&gt;DataSetType&gt;QTLs&gt;QTL">
                  <s:elements>
                    <s:basetype optional="true" unbounded="false" typename="string" name="QTLName" qname="{http://www.thearkdb.org/ws/schema/GenomicMappingData}&gt;&gt;DataSetType&gt;QTLs&gt;QTL&gt;QTLName" />
                    <s:basetype optional="true" unbounded="false" typename="anyType" name="QTLDetails" qname="{http://www.thearkdb.org/ws/schema/GenomicMappingData}&gt;&gt;DataSetType&gt;QTLs&gt;QTL&gt;QTLDetails" />
                    <s:basetype optional="true" unbounded="false" typename="string" name="DBIdentifier" qname="{http://www.thearkdb.org/ws/schema/GenomicMappingData}&gt;&gt;DataSetType&gt;QTLs&gt;QTL&gt;DBIdentifier" />
                    <s:basetype optional="true" unbounded="false" typename="token" name="SpeciesREF" qname="{http://www.thearkdb.org/ws/schema/GenomicMappingData}&gt;&gt;DataSetType&gt;QTLs&gt;QTL&gt;SpeciesREF" />
                    <s:basetype optional="true" unbounded="false" typename="anyType" name="OtherQTLData" qname="{http://www.thearkdb.org/ws/schema/GenomicMappingData}&gt;&gt;DataSetType&gt;QTLs&gt;QTL&gt;OtherQTLData" />
                    <s:complextype optional="true" unbounded="false" typename="ExternalReferenceREFS" name="ExternalReferenceREFS" qname="{http://www.thearkdb.org/ws/schema/GenomicMappingData}&gt;&gt;DataSetType&gt;QTLs&gt;QTL&gt;ExternalReferenceREFS">
                      <s:elements>
                        <s:arraytype id="{http://www.thearkdb.org/ws/schema/GenomicMappingData}&gt;ExternalReferenceREFS&gt;ExternalReferenceREF" optional="true" unbounded="true" wrapped="false" typename="ExternalReferenceREF" name="ExternalReferenceREF" />
                      </s:elements>
                    </s:complextype>
                  </s:elements>
                </s:complextype>
              </s:elementtype>
            </s:arraytype>
            <s:arraytype optional="true" unbounded="false" wrapped="true" typename="&gt;DataSetType&gt;Sequences" name="Sequences" qname="{http://www.thearkdb.org/ws/schema/GenomicMappingData}DataSetType&gt;Sequences">
              <s:elementtype>
                <s:complextype optional="false" unbounded="false" typename="&gt;&gt;DataSetType&gt;Sequences&gt;Sequence" name="" qname="{http://www.thearkdb.org/ws/schema/GenomicMappingData}&gt;&gt;DataSetType&gt;Sequences&gt;Sequence">
                  <s:elements>
                    <s:basetype optional="true" unbounded="false" typename="string" name="SequenceName" qname="{http://www.thearkdb.org/ws/schema/GenomicMappingData}&gt;&gt;DataSetType&gt;Sequences&gt;Sequence&gt;SequenceName" />
                    <s:basetype optional="true" unbounded="false" typename="anyType" name="SequenceType" qname="{http://www.thearkdb.org/ws/schema/GenomicMappingData}&gt;&gt;DataSetType&gt;Sequences&gt;Sequence&gt;SequenceType" />
                    <s:basetype optional="true" unbounded="false" typename="anyType" name="BaseSequence" qname="{http://www.thearkdb.org/ws/schema/GenomicMappingData}&gt;&gt;DataSetType&gt;Sequences&gt;Sequence&gt;BaseSequence" />
                    <s:basetype optional="true" unbounded="false" typename="string" name="DBIdentifier" qname="{http://www.thearkdb.org/ws/schema/GenomicMappingData}&gt;&gt;DataSetType&gt;Sequences&gt;Sequence&gt;DBIdentifier" />
                    <s:basetype optional="true" unbounded="false" typename="token" name="SpeciesREF" qname="{http://www.thearkdb.org/ws/schema/GenomicMappingData}&gt;&gt;DataSetType&gt;Sequences&gt;Sequence&gt;SpeciesREF" />
                    <s:basetype optional="true" unbounded="false" typename="anyType" name="OtherSequenceData" qname="{http://www.thearkdb.org/ws/schema/GenomicMappingData}&gt;&gt;DataSetType&gt;Sequences&gt;Sequence&gt;OtherSequenceData" />
                    <s:complextype optional="true" unbounded="false" typename="ExternalReferenceREFS" name="ExternalReferenceREFS" qname="{http://www.thearkdb.org/ws/schema/GenomicMappingData}&gt;&gt;DataSetType&gt;Sequences&gt;Sequence&gt;ExternalReferenceREFS">
                      <s:elements>
                        <s:arraytype id="{http://www.thearkdb.org/ws/schema/GenomicMappingData}&gt;ExternalReferenceREFS&gt;ExternalReferenceREF" optional="true" unbounded="true" wrapped="false" typename="ExternalReferenceREF" name="ExternalReferenceREF" />
                      </s:elements>
                    </s:complextype>
                  </s:elements>
                </s:complextype>
              </s:elementtype>
            </s:arraytype>
            <s:arraytype optional="true" unbounded="false" wrapped="true" typename="&gt;DataSetType&gt;Assertions" name="Assertions" qname="{http://www.thearkdb.org/ws/schema/GenomicMappingData}DataSetType&gt;Assertions">
              <s:elementtype>
                <s:complextype optional="false" unbounded="false" typename="&gt;&gt;DataSetType&gt;Assertions&gt;Assertion" name="" qname="{http://www.thearkdb.org/ws/schema/GenomicMappingData}&gt;&gt;DataSetType&gt;Assertions&gt;Assertion">
                  <s:elements>
                    <s:basetype optional="false" unbounded="false" typename="anyType" name="AssertionType" qname="{http://www.thearkdb.org/ws/schema/GenomicMappingData}&gt;&gt;DataSetType&gt;Assertions&gt;Assertion&gt;AssertionType" />
                    <s:basetype optional="false" unbounded="false" typename="token" name="SubjectREF" qname="{http://www.thearkdb.org/ws/schema/GenomicMappingData}&gt;&gt;DataSetType&gt;Assertions&gt;Assertion&gt;SubjectREF" />
                    <s:basetype optional="true" unbounded="false" typename="string" name="DBIdentifier" qname="{http://www.thearkdb.org/ws/schema/GenomicMappingData}&gt;&gt;DataSetType&gt;Assertions&gt;Assertion&gt;DBIdentifier" />
                    <s:basetype optional="true" unbounded="false" typename="anyType" name="OtherAssertionData" qname="{http://www.thearkdb.org/ws/schema/GenomicMappingData}&gt;&gt;DataSetType&gt;Assertions&gt;Assertion&gt;OtherAssertionData" />
                    <s:complextype optional="true" unbounded="false" typename="ExternalReferenceREFS" name="ExternalReferenceREFS" qname="{http://www.thearkdb.org/ws/schema/GenomicMappingData}&gt;&gt;DataSetType&gt;Assertions&gt;Assertion&gt;ExternalReferenceREFS">
                      <s:elements>
                        <s:arraytype id="{http://www.thearkdb.org/ws/schema/GenomicMappingData}&gt;ExternalReferenceREFS&gt;ExternalReferenceREF" optional="true" unbounded="true" wrapped="false" typename="ExternalReferenceREF" name="ExternalReferenceREF" />
                      </s:elements>
                    </s:complextype>
                  </s:elements>
                </s:complextype>
              </s:elementtype>
            </s:arraytype>
            <s:arraytype optional="true" unbounded="false" wrapped="true" typename="&gt;DataSetType&gt;Relationships" name="Relationships" qname="{http://www.thearkdb.org/ws/schema/GenomicMappingData}DataSetType&gt;Relationships">
              <s:elementtype>
                <s:complextype optional="false" unbounded="false" typename="&gt;&gt;DataSetType&gt;Relationships&gt;Relationship" name="" qname="{http://www.thearkdb.org/ws/schema/GenomicMappingData}&gt;&gt;DataSetType&gt;Relationships&gt;Relationship">
                  <s:elements>
                    <s:basetype optional="false" unbounded="false" typename="anyType" name="RelationshipType" qname="{http://www.thearkdb.org/ws/schema/GenomicMappingData}&gt;&gt;DataSetType&gt;Relationships&gt;Relationship&gt;RelationshipType" />
                    <s:basetype optional="false" unbounded="false" typename="token" name="SubjectREF" qname="{http://www.thearkdb.org/ws/schema/GenomicMappingData}&gt;&gt;DataSetType&gt;Relationships&gt;Relationship&gt;SubjectREF" />
                    <s:basetype optional="false" unbounded="false" typename="token" name="ObjectREF" qname="{http://www.thearkdb.org/ws/schema/GenomicMappingData}&gt;&gt;DataSetType&gt;Relationships&gt;Relationship&gt;ObjectREF" />
                    <s:basetype optional="true" unbounded="false" typename="string" name="DBIdentifier" qname="{http://www.thearkdb.org/ws/schema/GenomicMappingData}&gt;&gt;DataSetType&gt;Relationships&gt;Relationship&gt;DBIdentifier" />
                    <s:basetype optional="true" unbounded="false" typename="anyType" name="OtherRelationshipData" qname="{http://www.thearkdb.org/ws/schema/GenomicMappingData}&gt;&gt;DataSetType&gt;Relationships&gt;Relationship&gt;OtherRelationshipData" />
                    <s:complextype optional="true" unbounded="false" typename="ExternalReferenceREFS" name="ExternalReferenceREFS" qname="{http://www.thearkdb.org/ws/schema/GenomicMappingData}&gt;&gt;DataSetType&gt;Relationships&gt;Relationship&gt;ExternalReferenceREFS">
                      <s:elements>
                        <s:arraytype id="{http://www.thearkdb.org/ws/schema/GenomicMappingData}&gt;ExternalReferenceREFS&gt;ExternalReferenceREF" optional="true" unbounded="true" wrapped="false" typename="ExternalReferenceREF" name="ExternalReferenceREF" />
                      </s:elements>
                    </s:complextype>
                  </s:elements>
                </s:complextype>
              </s:elementtype>
            </s:arraytype>
            <s:complextype optional="true" unbounded="false" typename="&gt;DataSetType&gt;ExternalReferences" name="ExternalReferences" qname="{http://www.thearkdb.org/ws/schema/GenomicMappingData}DataSetType&gt;ExternalReferences">
              <s:elements>
                <s:arraytype optional="true" unbounded="true" wrapped="false" typename="ExternalReferenceType" name="ExternalReference" qname="{http://www.thearkdb.org/ws/schema/GenomicMappingData}&gt;DataSetType&gt;ExternalReferences&gt;ExternalReference">
                  <s:elementtype>
                    <s:complextype optional="false" unbounded="false" typename="ExternalReferenceType" name="" qname="{http://www.thearkdb.org/ws/schema/GenomicMappingData}ExternalReferenceType">
                      <s:elements>
                        <s:basetype optional="false" unbounded="false" typename="token" name="DataSource" qname="{http://www.thearkdb.org/ws/schema/GenomicMappingData}ExternalReferenceType&gt;DataSource" />
                        <s:basetype optional="false" unbounded="false" typename="string" name="SourceID" qname="{http://www.thearkdb.org/ws/schema/GenomicMappingData}ExternalReferenceType&gt;SourceID" />
                      </s:elements>
                    </s:complextype>
                  </s:elementtype>
                </s:arraytype>
                <s:arraytype optional="true" unbounded="true" wrapped="false" typename="&gt;&gt;DataSetType&gt;ExternalReferences&gt;ExternalGUID" name="ExternalGUID" qname="{http://www.thearkdb.org/ws/schema/GenomicMappingData}&gt;DataSetType&gt;ExternalReferences&gt;ExternalGUID">
                  <s:elementtype>
                    <s:basetype optional="false" unbounded="false" typename="token" name="ExternalGUID" qname="{http://www.thearkdb.org/ws/schema/GenomicMappingData}&gt;&gt;DataSetType&gt;ExternalReferences&gt;ExternalGUID" />
                  </s:elementtype>
                </s:arraytype>
              </s:elements>
            </s:complextype>
            <s:arraytype optional="true" unbounded="false" wrapped="true" typename="&gt;DataSetType&gt;DataSources" name="DataSources" qname="{http://www.thearkdb.org/ws/schema/GenomicMappingData}DataSetType&gt;DataSources">
              <s:elementtype>
                <s:complextype optional="false" unbounded="false" typename="&gt;&gt;DataSetType&gt;DataSources&gt;DataSource" name="" qname="{http://www.thearkdb.org/ws/schema/GenomicMappingData}&gt;&gt;DataSetType&gt;DataSources&gt;DataSource">
                  <s:elements>
                    <s:basetype optional="true" unbounded="false" typename="string" name="DataSourceName" qname="{http://www.thearkdb.org/ws/schema/GenomicMappingData}&gt;&gt;DataSetType&gt;DataSources&gt;DataSource&gt;DataSourceName" />
                    <s:basetype optional="true" unbounded="false" typename="anyURI" name="DataSourceURL" qname="{http://www.thearkdb.org/ws/schema/GenomicMappingData}&gt;&gt;DataSetType&gt;DataSources&gt;DataSource&gt;DataSourceURL" />
                    <s:complextype optional="true" unbounded="false" typename="ExternalReferenceREF" name="ExternalReferenceREF" qname="{http://www.thearkdb.org/ws/schema/GenomicMappingData}&gt;&gt;DataSetType&gt;DataSources&gt;DataSource&gt;ExternalReferenceREF">
                      <s:elements>
                        <s:basetype optional="false" unbounded="false" typename="string" name="_value" qname="_value" />
                      </s:elements>
                    </s:complextype>
                  </s:elements>
                </s:complextype>
              </s:elementtype>
            </s:arraytype>
          </s:elements>
        </s:complextype>
      </s:extensions>
    </s:local>
  </s:processor>
  <s:processor name="Result">
    <s:local>
      org.embl.ebi.escience.scuflworkers.java.XMLOutputSplitter
      <s:extensions>
        <s:complextype optional="false" unbounded="false" typename="fetchMapsForChromosomeResponse" name="parameters" qname="{http://webservices.thearkdb.org/ArkWebServices}fetchMapsForChromosomeResponse">
          <s:elements>
            <s:complextype optional="false" unbounded="false" typename="DataSetType" name="DataSet" qname="{http://webservices.thearkdb.org/ArkWebServices}&gt;fetchMapsForChromosomeResponse&gt;DataSet">
              <s:elements>
                <s:complextype optional="false" unbounded="false" typename="&gt;DataSetType&gt;Metadata" name="Metadata" qname="{http://www.thearkdb.org/ws/schema/GenomicMappingData}DataSetType&gt;Metadata">
                  <s:elements>
                    <s:basetype optional="true" unbounded="false" typename="dateTime" name="Created" qname="{http://www.thearkdb.org/ws/schema/GenomicMappingData}&gt;DataSetType&gt;Metadata&gt;Created" />
                    <s:basetype optional="true" unbounded="false" typename="token" name="DataSourceREF" qname="{http://www.thearkdb.org/ws/schema/GenomicMappingData}&gt;DataSetType&gt;Metadata&gt;DataSourceREF" />
                    <s:basetype optional="true" unbounded="false" typename="string" name="Service" qname="{http://www.thearkdb.org/ws/schema/GenomicMappingData}&gt;DataSetType&gt;Metadata&gt;Service" />
                    <s:basetype optional="true" unbounded="false" typename="string" name="Method" qname="{http://www.thearkdb.org/ws/schema/GenomicMappingData}&gt;DataSetType&gt;Metadata&gt;Method" />
                    <s:basetype optional="true" unbounded="false" typename="string" name="Comment" qname="{http://www.thearkdb.org/ws/schema/GenomicMappingData}&gt;DataSetType&gt;Metadata&gt;Comment" />
                    <s:basetype optional="true" unbounded="false" typename="anyType" name="OtherMetadata" qname="{http://www.thearkdb.org/ws/schema/GenomicMappingData}&gt;DataSetType&gt;Metadata&gt;OtherMetadata" />
                    <s:complextype optional="true" unbounded="false" typename="ExternalReferenceREFS" name="ExternalReferenceREFS" qname="{http://www.thearkdb.org/ws/schema/GenomicMappingData}&gt;DataSetType&gt;Metadata&gt;ExternalReferenceREFS">
                      <s:elements>
                        <s:arraytype optional="true" unbounded="true" wrapped="false" typename="ExternalReferenceREF" name="ExternalReferenceREF" qname="{http://www.thearkdb.org/ws/schema/GenomicMappingData}&gt;ExternalReferenceREFS&gt;ExternalReferenceREF">
                          <s:elementtype>
                            <s:complextype optional="false" unbounded="false" typename="ExternalReferenceREF" name="" qname="{http://www.thearkdb.org/ws/schema/GenomicMappingData}ExternalReferenceREF">
                              <s:elements>
                                <s:basetype optional="false" unbounded="false" typename="string" name="_value" qname="_value" />
                              </s:elements>
                            </s:complextype>
                          </s:elementtype>
                        </s:arraytype>
                      </s:elements>
                    </s:complextype>
                  </s:elements>
                </s:complextype>
                <s:arraytype optional="true" unbounded="false" wrapped="true" typename="&gt;DataSetType&gt;SpeciesContainer" name="SpeciesContainer" qname="{http://www.thearkdb.org/ws/schema/GenomicMappingData}DataSetType&gt;SpeciesContainer">
                  <s:elementtype>
                    <s:complextype optional="false" unbounded="false" typename="&gt;&gt;DataSetType&gt;SpeciesContainer&gt;Species" name="" qname="{http://www.thearkdb.org/ws/schema/GenomicMappingData}&gt;&gt;DataSetType&gt;SpeciesContainer&gt;Species">
                      <s:elements>
                        <s:basetype optional="true" unbounded="false" typename="string" name="Binomial" qname="{http://www.thearkdb.org/ws/schema/GenomicMappingData}&gt;&gt;DataSetType&gt;SpeciesContainer&gt;Species&gt;Binomial" />
                        <s:basetype optional="true" unbounded="false" typename="string" name="CommonName" qname="{http://www.thearkdb.org/ws/schema/GenomicMappingData}&gt;&gt;DataSetType&gt;SpeciesContainer&gt;Species&gt;CommonName" />
                        <s:basetype optional="true" unbounded="false" typename="string" name="DBIdentifier" qname="{http://www.thearkdb.org/ws/schema/GenomicMappingData}&gt;&gt;DataSetType&gt;SpeciesContainer&gt;Species&gt;DBIdentifier" />
                        <s:basetype optional="true" unbounded="false" typename="anyType" name="OtherSpeciesData" qname="{http://www.thearkdb.org/ws/schema/GenomicMappingData}&gt;&gt;DataSetType&gt;SpeciesContainer&gt;Species&gt;OtherSpeciesData" />
                        <s:complextype optional="true" unbounded="false" typename="ExternalReferenceREFS" name="ExternalReferenceREFS" qname="{http://www.thearkdb.org/ws/schema/GenomicMappingData}&gt;&gt;DataSetType&gt;SpeciesContainer&gt;Species&gt;ExternalReferenceREFS">
                          <s:elements>
                            <s:arraytype id="{http://www.thearkdb.org/ws/schema/GenomicMappingData}&gt;ExternalReferenceREFS&gt;ExternalReferenceREF" optional="true" unbounded="true" wrapped="false" typename="ExternalReferenceREF" name="ExternalReferenceREF" />
                          </s:elements>
                        </s:complextype>
                      </s:elements>
                    </s:complextype>
                  </s:elementtype>
                </s:arraytype>
                <s:arraytype optional="true" unbounded="false" wrapped="true" typename="&gt;DataSetType&gt;Chromosomes" name="Chromosomes" qname="{http://www.thearkdb.org/ws/schema/GenomicMappingData}DataSetType&gt;Chromosomes">
                  <s:elementtype>
                    <s:complextype optional="false" unbounded="false" typename="&gt;&gt;DataSetType&gt;Chromosomes&gt;Chromosome" name="" qname="{http://www.thearkdb.org/ws/schema/GenomicMappingData}&gt;&gt;DataSetType&gt;Chromosomes&gt;Chromosome">
                      <s:elements>
                        <s:basetype optional="true" unbounded="false" typename="string" name="ChromosomeName" qname="{http://www.thearkdb.org/ws/schema/GenomicMappingData}&gt;&gt;DataSetType&gt;Chromosomes&gt;Chromosome&gt;ChromosomeName" />
                        <s:basetype optional="true" unbounded="false" typename="string" name="DBIdentifier" qname="{http://www.thearkdb.org/ws/schema/GenomicMappingData}&gt;&gt;DataSetType&gt;Chromosomes&gt;Chromosome&gt;DBIdentifier" />
                        <s:basetype optional="true" unbounded="false" typename="token" name="SpeciesREF" qname="{http://www.thearkdb.org/ws/schema/GenomicMappingData}&gt;&gt;DataSetType&gt;Chromosomes&gt;Chromosome&gt;SpeciesREF" />
                        <s:basetype optional="true" unbounded="false" typename="anyType" name="OtherChromosomeData" qname="{http://www.thearkdb.org/ws/schema/GenomicMappingData}&gt;&gt;DataSetType&gt;Chromosomes&gt;Chromosome&gt;OtherChromosomeData" />
                        <s:complextype optional="true" unbounded="false" typename="ExternalReferenceREFS" name="ExternalReferenceREFS" qname="{http://www.thearkdb.org/ws/schema/GenomicMappingData}&gt;&gt;DataSetType&gt;Chromosomes&gt;Chromosome&gt;ExternalReferenceREFS">
                          <s:elements>
                            <s:arraytype id="{http://www.thearkdb.org/ws/schema/GenomicMappingData}&gt;ExternalReferenceREFS&gt;ExternalReferenceREF" optional="true" unbounded="true" wrapped="false" typename="ExternalReferenceREF" name="ExternalReferenceREF" />
                          </s:elements>
                        </s:complextype>
                      </s:elements>
                    </s:complextype>
                  </s:elementtype>
                </s:arraytype>
                <s:arraytype optional="true" unbounded="false" wrapped="true" typename="&gt;DataSetType&gt;Maps" name="Maps" qname="{http://www.thearkdb.org/ws/schema/GenomicMappingData}DataSetType&gt;Maps">
                  <s:elementtype>
                    <s:complextype optional="false" unbounded="false" typename="&gt;&gt;DataSetType&gt;Maps&gt;Map" name="" qname="{http://www.thearkdb.org/ws/schema/GenomicMappingData}&gt;&gt;DataSetType&gt;Maps&gt;Map">
                      <s:elements>
                        <s:basetype optional="true" unbounded="false" typename="string" name="MapName" qname="{http://www.thearkdb.org/ws/schema/GenomicMappingData}&gt;&gt;DataSetType&gt;Maps&gt;Map&gt;MapName" />
                        <s:basetype optional="true" unbounded="false" typename="string" name="UsefulMapName" qname="{http://www.thearkdb.org/ws/schema/GenomicMappingData}&gt;&gt;DataSetType&gt;Maps&gt;Map&gt;UsefulMapName" />
                        <s:basetype optional="true" unbounded="false" typename="anyType" name="MapType" qname="{http://www.thearkdb.org/ws/schema/GenomicMappingData}&gt;&gt;DataSetType&gt;Maps&gt;Map&gt;MapType" />
                        <s:basetype optional="true" unbounded="false" typename="double" name="StartCoordinate" qname="{http://www.thearkdb.org/ws/schema/GenomicMappingData}&gt;&gt;DataSetType&gt;Maps&gt;Map&gt;StartCoordinate" />
                        <s:basetype optional="true" unbounded="false" typename="double" name="EndCoordinate" qname="{http://www.thearkdb.org/ws/schema/GenomicMappingData}&gt;&gt;DataSetType&gt;Maps&gt;Map&gt;EndCoordinate" />
                        <s:basetype optional="true" unbounded="false" typename="token" name="AnalysisREF" qname="{http://www.thearkdb.org/ws/schema/GenomicMappingData}&gt;&gt;DataSetType&gt;Maps&gt;Map&gt;AnalysisREF" />
                        <s:basetype optional="true" unbounded="false" typename="string" name="MapSex" qname="{http://www.thearkdb.org/ws/schema/GenomicMappingData}&gt;&gt;DataSetType&gt;Maps&gt;Map&gt;MapSex" />
                        <s:basetype optional="true" unbounded="false" typename="token" name="ChromosomeREF" qname="{http://www.thearkdb.org/ws/schema/GenomicMappingData}&gt;&gt;DataSetType&gt;Maps&gt;Map&gt;ChromosomeREF" />
                        <s:basetype optional="true" unbounded="false" typename="token" name="SourceObjectREF" qname="{http://www.thearkdb.org/ws/schema/GenomicMappingData}&gt;&gt;DataSetType&gt;Maps&gt;Map&gt;SourceObjectREF" />
                        <s:arraytype optional="true" unbounded="false" wrapped="true" typename="&gt;&gt;&gt;DataSetType&gt;Maps&gt;Map&gt;Mappings" name="Mappings" qname="{http://www.thearkdb.org/ws/schema/GenomicMappingData}&gt;&gt;DataSetType&gt;Maps&gt;Map&gt;Mappings">
                          <s:elementtype>
                            <s:complextype optional="false" unbounded="false" typename="&gt;&gt;&gt;&gt;DataSetType&gt;Maps&gt;Map&gt;Mappings&gt;Mapping" name="" qname="{http://www.thearkdb.org/ws/schema/GenomicMappingData}&gt;&gt;&gt;&gt;DataSetType&gt;Maps&gt;Map&gt;Mappings&gt;Mapping">
                              <s:elements>
                                <s:basetype optional="false" unbounded="false" typename="token" name="MapREF" qname="{http://www.thearkdb.org/ws/schema/GenomicMappingData}&gt;&gt;&gt;&gt;DataSetType&gt;Maps&gt;Map&gt;Mappings&gt;Mapping&gt;MapREF" />
                                <s:basetype optional="false" unbounded="false" typename="token" name="MarkerREF" qname="{http://www.thearkdb.org/ws/schema/GenomicMappingData}&gt;&gt;&gt;&gt;DataSetType&gt;Maps&gt;Map&gt;Mappings&gt;Mapping&gt;MarkerREF" />
                                <s:basetype optional="true" unbounded="false" typename="double" name="Start" qname="{http://www.thearkdb.org/ws/schema/GenomicMappingData}&gt;&gt;&gt;&gt;DataSetType&gt;Maps&gt;Map&gt;Mappings&gt;Mapping&gt;Start" />
                                <s:basetype optional="true" unbounded="false" typename="double" name="Middle" qname="{http://www.thearkdb.org/ws/schema/GenomicMappingData}&gt;&gt;&gt;&gt;DataSetType&gt;Maps&gt;Map&gt;Mappings&gt;Mapping&gt;Middle" />
                                <s:basetype optional="true" unbounded="false" typename="double" name="End" qname="{http://www.thearkdb.org/ws/schema/GenomicMappingData}&gt;&gt;&gt;&gt;DataSetType&gt;Maps&gt;Map&gt;Mappings&gt;Mapping&gt;End" />
                                <s:basetype optional="true" unbounded="false" typename="anyType" name="DBIdentifier" qname="{http://www.thearkdb.org/ws/schema/GenomicMappingData}&gt;&gt;&gt;&gt;DataSetType&gt;Maps&gt;Map&gt;Mappings&gt;Mapping&gt;DBIdentifier" />
                                <s:basetype optional="true" unbounded="false" typename="token" name="SpeciesREF" qname="{http://www.thearkdb.org/ws/schema/GenomicMappingData}&gt;&gt;&gt;&gt;DataSetType&gt;Maps&gt;Map&gt;Mappings&gt;Mapping&gt;SpeciesREF" />
                                <s:basetype optional="true" unbounded="false" typename="anyType" name="MappingType" qname="{http://www.thearkdb.org/ws/schema/GenomicMappingData}&gt;&gt;&gt;&gt;DataSetType&gt;Maps&gt;Map&gt;Mappings&gt;Mapping&gt;MappingType" />
                                <s:complextype optional="true" unbounded="false" typename="ExternalReferenceREFS" name="ExternalReferenceREFS" qname="{http://www.thearkdb.org/ws/schema/GenomicMappingData}&gt;&gt;&gt;&gt;DataSetType&gt;Maps&gt;Map&gt;Mappings&gt;Mapping&gt;ExternalReferenceREFS">
                                  <s:elements>
                                    <s:arraytype id="{http://www.thearkdb.org/ws/schema/GenomicMappingData}&gt;ExternalReferenceREFS&gt;ExternalReferenceREF" optional="true" unbounded="true" wrapped="false" typename="ExternalReferenceREF" name="ExternalReferenceREF" />
                                  </s:elements>
                                </s:complextype>
                              </s:elements>
                            </s:complextype>
                          </s:elementtype>
                        </s:arraytype>
                        <s:basetype optional="true" unbounded="false" typename="string" name="DBIdentifier" qname="{http://www.thearkdb.org/ws/schema/GenomicMappingData}&gt;&gt;DataSetType&gt;Maps&gt;Map&gt;DBIdentifier" />
                        <s:basetype optional="true" unbounded="false" typename="anyType" name="Units" qname="{http://www.thearkdb.org/ws/schema/GenomicMappingData}&gt;&gt;DataSetType&gt;Maps&gt;Map&gt;Units" />
                        <s:basetype optional="true" unbounded="false" typename="token" name="SpeciesREF" qname="{http://www.thearkdb.org/ws/schema/GenomicMappingData}&gt;&gt;DataSetType&gt;Maps&gt;Map&gt;SpeciesREF" />
                        <s:basetype optional="true" unbounded="false" typename="anyType" name="OtherMapData" qname="{http://www.thearkdb.org/ws/schema/GenomicMappingData}&gt;&gt;DataSetType&gt;Maps&gt;Map&gt;OtherMapData" />
                        <s:complextype optional="true" unbounded="false" typename="ExternalReferenceREFS" name="ExternalReferenceREFS" qname="{http://www.thearkdb.org/ws/schema/GenomicMappingData}&gt;&gt;DataSetType&gt;Maps&gt;Map&gt;ExternalReferenceREFS">
                          <s:elements>
                            <s:arraytype id="{http://www.thearkdb.org/ws/schema/GenomicMappingData}&gt;ExternalReferenceREFS&gt;ExternalReferenceREF" optional="true" unbounded="true" wrapped="false" typename="ExternalReferenceREF" name="ExternalReferenceREF" />
                          </s:elements>
                        </s:complextype>
                      </s:elements>
                    </s:complextype>
                  </s:elementtype>
                </s:arraytype>
                <s:arraytype optional="true" unbounded="false" wrapped="true" typename="&gt;DataSetType&gt;Analyses" name="Analyses" qname="{http://www.thearkdb.org/ws/schema/GenomicMappingData}DataSetType&gt;Analyses">
                  <s:elementtype>
                    <s:complextype optional="false" unbounded="false" typename="&gt;&gt;DataSetType&gt;Analyses&gt;Analysis" name="" qname="{http://www.thearkdb.org/ws/schema/GenomicMappingData}&gt;&gt;DataSetType&gt;Analyses&gt;Analysis">
                      <s:elements>
                        <s:basetype optional="true" unbounded="false" typename="string" name="AnalysisName" qname="{http://www.thearkdb.org/ws/schema/GenomicMappingData}&gt;&gt;DataSetType&gt;Analyses&gt;Analysis&gt;AnalysisName" />
                        <s:basetype optional="true" unbounded="false" typename="anyType" name="AnalysisType" qname="{http://www.thearkdb.org/ws/schema/GenomicMappingData}&gt;&gt;DataSetType&gt;Analyses&gt;Analysis&gt;AnalysisType" />
                        <s:basetype optional="true" unbounded="false" typename="string" name="AnalysisSex" qname="{http://www.thearkdb.org/ws/schema/GenomicMappingData}&gt;&gt;DataSetType&gt;Analyses&gt;Analysis&gt;AnalysisSex" />
                        <s:basetype optional="true" unbounded="false" typename="string" name="DBIdentifier" qname="{http://www.thearkdb.org/ws/schema/GenomicMappingData}&gt;&gt;DataSetType&gt;Analyses&gt;Analysis&gt;DBIdentifier" />
                        <s:basetype optional="true" unbounded="false" typename="token" name="SpeciesREF" qname="{http://www.thearkdb.org/ws/schema/GenomicMappingData}&gt;&gt;DataSetType&gt;Analyses&gt;Analysis&gt;SpeciesREF" />
                        <s:basetype optional="true" unbounded="false" typename="anyType" name="OtherAnalysisData" qname="{http://www.thearkdb.org/ws/schema/GenomicMappingData}&gt;&gt;DataSetType&gt;Analyses&gt;Analysis&gt;OtherAnalysisData" />
                        <s:complextype optional="true" unbounded="false" typename="ExternalReferenceREFS" name="ExternalReferenceREFS" qname="{http://www.thearkdb.org/ws/schema/GenomicMappingData}&gt;&gt;DataSetType&gt;Analyses&gt;Analysis&gt;ExternalReferenceREFS">
                          <s:elements>
                            <s:arraytype id="{http://www.thearkdb.org/ws/schema/GenomicMappingData}&gt;ExternalReferenceREFS&gt;ExternalReferenceREF" optional="true" unbounded="true" wrapped="false" typename="ExternalReferenceREF" name="ExternalReferenceREF" />
                          </s:elements>
                        </s:complextype>
                      </s:elements>
                    </s:complextype>
                  </s:elementtype>
                </s:arraytype>
                <s:arraytype optional="true" unbounded="false" wrapped="true" typename="&gt;DataSetType&gt;Markers" name="Markers" qname="{http://www.thearkdb.org/ws/schema/GenomicMappingData}DataSetType&gt;Markers">
                  <s:elementtype>
                    <s:complextype optional="false" unbounded="false" typename="&gt;&gt;DataSetType&gt;Markers&gt;Marker" name="" qname="{http://www.thearkdb.org/ws/schema/GenomicMappingData}&gt;&gt;DataSetType&gt;Markers&gt;Marker">
                      <s:elements>
                        <s:basetype optional="true" unbounded="false" typename="string" name="DBIdentifier" qname="{http://www.thearkdb.org/ws/schema/GenomicMappingData}&gt;&gt;DataSetType&gt;Markers&gt;Marker&gt;DBIdentifier" />
                        <s:basetype optional="true" unbounded="false" typename="token" name="SpeciesREF" qname="{http://www.thearkdb.org/ws/schema/GenomicMappingData}&gt;&gt;DataSetType&gt;Markers&gt;Marker&gt;SpeciesREF" />
                        <s:basetype optional="true" unbounded="false" typename="string" name="MarkerName" qname="{http://www.thearkdb.org/ws/schema/GenomicMappingData}&gt;&gt;DataSetType&gt;Markers&gt;Marker&gt;MarkerName" />
                        <s:basetype optional="true" unbounded="false" typename="anyType" name="MarkerType" qname="{http://www.thearkdb.org/ws/schema/GenomicMappingData}&gt;&gt;DataSetType&gt;Markers&gt;Marker&gt;MarkerType" />
                        <s:arraytype optional="true" unbounded="false" wrapped="true" typename="AssociatedSequencesType" name="MarkerAssociatedSequences" qname="{http://www.thearkdb.org/ws/schema/GenomicMappingData}&gt;&gt;DataSetType&gt;Markers&gt;Marker&gt;MarkerAssociatedSequences">
                          <s:elementtype>
                            <s:complextype optional="false" unbounded="false" typename="&gt;AssociatedSequencesType&gt;AssociatedSequence" name="" qname="{http://www.thearkdb.org/ws/schema/GenomicMappingData}&gt;AssociatedSequencesType&gt;AssociatedSequence">
                              <s:elements>
                                <s:basetype optional="true" unbounded="false" typename="anyType" name="SequenceRelationship" qname="{http://www.thearkdb.org/ws/schema/GenomicMappingData}&gt;AssociatedSequencesType&gt;AssociatedSequence&gt;SequenceRelationship" />
                                <s:basetype optional="true" unbounded="false" typename="token" name="SequenceREF" qname="{http://www.thearkdb.org/ws/schema/GenomicMappingData}&gt;AssociatedSequencesType&gt;AssociatedSequence&gt;SequenceREF" />
                                <s:arraytype optional="true" unbounded="false" wrapped="true" typename="&gt;&gt;AssociatedSequencesType&gt;AssociatedSequence&gt;ExternalReferenceREFS" name="ExternalReferenceREFS" qname="{http://www.thearkdb.org/ws/schema/GenomicMappingData}&gt;AssociatedSequencesType&gt;AssociatedSequence&gt;ExternalReferenceREFS">
                                  <s:elementtype>
                                    <s:basetype optional="false" unbounded="false" typename="token" name="REFType" qname="{http://www.thearkdb.org/ws/schema/GenomicMappingData}REFType" />
                                  </s:elementtype>
                                </s:arraytype>
                              </s:elements>
                            </s:complextype>
                          </s:elementtype>
                        </s:arraytype>
                        <s:basetype optional="true" unbounded="false" typename="anyType" name="OtherMarkerData" qname="{http://www.thearkdb.org/ws/schema/GenomicMappingData}&gt;&gt;DataSetType&gt;Markers&gt;Marker&gt;OtherMarkerData" />
                        <s:complextype optional="true" unbounded="false" typename="ExternalReferenceREFS" name="ExternalReferenceREFS" qname="{http://www.thearkdb.org/ws/schema/GenomicMappingData}&gt;&gt;DataSetType&gt;Markers&gt;Marker&gt;ExternalReferenceREFS">
                          <s:elements>
                            <s:arraytype id="{http://www.thearkdb.org/ws/schema/GenomicMappingData}&gt;ExternalReferenceREFS&gt;ExternalReferenceREF" optional="true" unbounded="true" wrapped="false" typename="ExternalReferenceREF" name="ExternalReferenceREF" />
                          </s:elements>
                        </s:complextype>
                      </s:elements>
                    </s:complextype>
                  </s:elementtype>
                </s:arraytype>
                <s:arraytype optional="true" unbounded="false" wrapped="true" typename="&gt;DataSetType&gt;Clones" name="Clones" qname="{http://www.thearkdb.org/ws/schema/GenomicMappingData}DataSetType&gt;Clones">
                  <s:elementtype>
                    <s:complextype optional="false" unbounded="false" typename="&gt;&gt;DataSetType&gt;Clones&gt;Clone" name="" qname="{http://www.thearkdb.org/ws/schema/GenomicMappingData}&gt;&gt;DataSetType&gt;Clones&gt;Clone">
                      <s:elements>
                        <s:basetype optional="true" unbounded="false" typename="string" name="CloneName" qname="{http://www.thearkdb.org/ws/schema/GenomicMappingData}&gt;&gt;DataSetType&gt;Clones&gt;Clone&gt;CloneName" />
                        <s:basetype optional="true" unbounded="false" typename="anyType" name="CloneType" qname="{http://www.thearkdb.org/ws/schema/GenomicMappingData}&gt;&gt;DataSetType&gt;Clones&gt;Clone&gt;CloneType" />
                        <s:arraytype optional="true" unbounded="false" wrapped="true" typename="AssociatedSequencesType" name="CloneAssociatedSequences" qname="{http://www.thearkdb.org/ws/schema/GenomicMappingData}&gt;&gt;DataSetType&gt;Clones&gt;Clone&gt;CloneAssociatedSequences">
                          <s:elementtype>
                            <s:complextype id="{http://www.thearkdb.org/ws/schema/GenomicMappingData}&gt;AssociatedSequencesType&gt;AssociatedSequence" optional="false" unbounded="false" typename="&gt;AssociatedSequencesType&gt;AssociatedSequence" name="" />
                          </s:elementtype>
                        </s:arraytype>
                        <s:basetype optional="true" unbounded="false" typename="string" name="DBIdentifier" qname="{http://www.thearkdb.org/ws/schema/GenomicMappingData}&gt;&gt;DataSetType&gt;Clones&gt;Clone&gt;DBIdentifier" />
                        <s:basetype optional="true" unbounded="false" typename="token" name="SpeciesREF" qname="{http://www.thearkdb.org/ws/schema/GenomicMappingData}&gt;&gt;DataSetType&gt;Clones&gt;Clone&gt;SpeciesREF" />
                        <s:basetype optional="true" unbounded="false" typename="anyType" name="OtherCloneData" qname="{http://www.thearkdb.org/ws/schema/GenomicMappingData}&gt;&gt;DataSetType&gt;Clones&gt;Clone&gt;OtherCloneData" />
                        <s:complextype optional="true" unbounded="false" typename="ExternalReferenceREFS" name="ExternalReferenceREFS" qname="{http://www.thearkdb.org/ws/schema/GenomicMappingData}&gt;&gt;DataSetType&gt;Clones&gt;Clone&gt;ExternalReferenceREFS">
                          <s:elements>
                            <s:arraytype id="{http://www.thearkdb.org/ws/schema/GenomicMappingData}&gt;ExternalReferenceREFS&gt;ExternalReferenceREF" optional="true" unbounded="true" wrapped="false" typename="ExternalReferenceREF" name="ExternalReferenceREF" />
                          </s:elements>
                        </s:complextype>
                      </s:elements>
                    </s:complextype>
                  </s:elementtype>
                </s:arraytype>
                <s:arraytype optional="true" unbounded="false" wrapped="true" typename="&gt;DataSetType&gt;Probes" name="Probes" qname="{http://www.thearkdb.org/ws/schema/GenomicMappingData}DataSetType&gt;Probes">
                  <s:elementtype>
                    <s:complextype optional="false" unbounded="false" typename="&gt;&gt;DataSetType&gt;Probes&gt;Probe" name="" qname="{http://www.thearkdb.org/ws/schema/GenomicMappingData}&gt;&gt;DataSetType&gt;Probes&gt;Probe">
                      <s:elements>
                        <s:basetype optional="true" unbounded="false" typename="string" name="ProbeName" qname="{http://www.thearkdb.org/ws/schema/GenomicMappingData}&gt;&gt;DataSetType&gt;Probes&gt;Probe&gt;ProbeName" />
                        <s:arraytype optional="true" unbounded="false" wrapped="true" typename="AssociatedSequencesType" name="ProbeAssociatedSequences" qname="{http://www.thearkdb.org/ws/schema/GenomicMappingData}&gt;&gt;DataSetType&gt;Probes&gt;Probe&gt;ProbeAssociatedSequences">
                          <s:elementtype>
                            <s:complextype id="{http://www.thearkdb.org/ws/schema/GenomicMappingData}&gt;AssociatedSequencesType&gt;AssociatedSequence" optional="false" unbounded="false" typename="&gt;AssociatedSequencesType&gt;AssociatedSequence" name="" />
                          </s:elementtype>
                        </s:arraytype>
                        <s:basetype optional="true" unbounded="false" typename="string" name="DBIdentifier" qname="{http://www.thearkdb.org/ws/schema/GenomicMappingData}&gt;&gt;DataSetType&gt;Probes&gt;Probe&gt;DBIdentifier" />
                        <s:basetype optional="true" unbounded="false" typename="token" name="SpeciesREF" qname="{http://www.thearkdb.org/ws/schema/GenomicMappingData}&gt;&gt;DataSetType&gt;Probes&gt;Probe&gt;SpeciesREF" />
                        <s:basetype optional="true" unbounded="false" typename="anyType" name="OtherProbeData" qname="{http://www.thearkdb.org/ws/schema/GenomicMappingData}&gt;&gt;DataSetType&gt;Probes&gt;Probe&gt;OtherProbeData" />
                        <s:complextype optional="true" unbounded="false" typename="ExternalReferenceREFS" name="ExternalReferenceREFS" qname="{http://www.thearkdb.org/ws/schema/GenomicMappingData}&gt;&gt;DataSetType&gt;Probes&gt;Probe&gt;ExternalReferenceREFS">
                          <s:elements>
                            <s:arraytype id="{http://www.thearkdb.org/ws/schema/GenomicMappingData}&gt;ExternalReferenceREFS&gt;ExternalReferenceREF" optional="true" unbounded="true" wrapped="false" typename="ExternalReferenceREF" name="ExternalReferenceREF" />
                          </s:elements>
                        </s:complextype>
                      </s:elements>
                    </s:complextype>
                  </s:elementtype>
                </s:arraytype>
                <s:arraytype optional="true" unbounded="false" wrapped="true" typename="&gt;DataSetType&gt;QTLs" name="QTLs" qname="{http://www.thearkdb.org/ws/schema/GenomicMappingData}DataSetType&gt;QTLs">
                  <s:elementtype>
                    <s:complextype optional="false" unbounded="false" typename="&gt;&gt;DataSetType&gt;QTLs&gt;QTL" name="" qname="{http://www.thearkdb.org/ws/schema/GenomicMappingData}&gt;&gt;DataSetType&gt;QTLs&gt;QTL">
                      <s:elements>
                        <s:basetype optional="true" unbounded="false" typename="string" name="QTLName" qname="{http://www.thearkdb.org/ws/schema/GenomicMappingData}&gt;&gt;DataSetType&gt;QTLs&gt;QTL&gt;QTLName" />
                        <s:basetype optional="true" unbounded="false" typename="anyType" name="QTLDetails" qname="{http://www.thearkdb.org/ws/schema/GenomicMappingData}&gt;&gt;DataSetType&gt;QTLs&gt;QTL&gt;QTLDetails" />
                        <s:basetype optional="true" unbounded="false" typename="string" name="DBIdentifier" qname="{http://www.thearkdb.org/ws/schema/GenomicMappingData}&gt;&gt;DataSetType&gt;QTLs&gt;QTL&gt;DBIdentifier" />
                        <s:basetype optional="true" unbounded="false" typename="token" name="SpeciesREF" qname="{http://www.thearkdb.org/ws/schema/GenomicMappingData}&gt;&gt;DataSetType&gt;QTLs&gt;QTL&gt;SpeciesREF" />
                        <s:basetype optional="true" unbounded="false" typename="anyType" name="OtherQTLData" qname="{http://www.thearkdb.org/ws/schema/GenomicMappingData}&gt;&gt;DataSetType&gt;QTLs&gt;QTL&gt;OtherQTLData" />
                        <s:complextype optional="true" unbounded="false" typename="ExternalReferenceREFS" name="ExternalReferenceREFS" qname="{http://www.thearkdb.org/ws/schema/GenomicMappingData}&gt;&gt;DataSetType&gt;QTLs&gt;QTL&gt;ExternalReferenceREFS">
                          <s:elements>
                            <s:arraytype id="{http://www.thearkdb.org/ws/schema/GenomicMappingData}&gt;ExternalReferenceREFS&gt;ExternalReferenceREF" optional="true" unbounded="true" wrapped="false" typename="ExternalReferenceREF" name="ExternalReferenceREF" />
                          </s:elements>
                        </s:complextype>
                      </s:elements>
                    </s:complextype>
                  </s:elementtype>
                </s:arraytype>
                <s:arraytype optional="true" unbounded="false" wrapped="true" typename="&gt;DataSetType&gt;Sequences" name="Sequences" qname="{http://www.thearkdb.org/ws/schema/GenomicMappingData}DataSetType&gt;Sequences">
                  <s:elementtype>
                    <s:complextype optional="false" unbounded="false" typename="&gt;&gt;DataSetType&gt;Sequences&gt;Sequence" name="" qname="{http://www.thearkdb.org/ws/schema/GenomicMappingData}&gt;&gt;DataSetType&gt;Sequences&gt;Sequence">
                      <s:elements>
                        <s:basetype optional="true" unbounded="false" typename="string" name="SequenceName" qname="{http://www.thearkdb.org/ws/schema/GenomicMappingData}&gt;&gt;DataSetType&gt;Sequences&gt;Sequence&gt;SequenceName" />
                        <s:basetype optional="true" unbounded="false" typename="anyType" name="SequenceType" qname="{http://www.thearkdb.org/ws/schema/GenomicMappingData}&gt;&gt;DataSetType&gt;Sequences&gt;Sequence&gt;SequenceType" />
                        <s:basetype optional="true" unbounded="false" typename="anyType" name="BaseSequence" qname="{http://www.thearkdb.org/ws/schema/GenomicMappingData}&gt;&gt;DataSetType&gt;Sequences&gt;Sequence&gt;BaseSequence" />
                        <s:basetype optional="true" unbounded="false" typename="string" name="DBIdentifier" qname="{http://www.thearkdb.org/ws/schema/GenomicMappingData}&gt;&gt;DataSetType&gt;Sequences&gt;Sequence&gt;DBIdentifier" />
                        <s:basetype optional="true" unbounded="false" typename="token" name="SpeciesREF" qname="{http://www.thearkdb.org/ws/schema/GenomicMappingData}&gt;&gt;DataSetType&gt;Sequences&gt;Sequence&gt;SpeciesREF" />
                        <s:basetype optional="true" unbounded="false" typename="anyType" name="OtherSequenceData" qname="{http://www.thearkdb.org/ws/schema/GenomicMappingData}&gt;&gt;DataSetType&gt;Sequences&gt;Sequence&gt;OtherSequenceData" />
                        <s:complextype optional="true" unbounded="false" typename="ExternalReferenceREFS" name="ExternalReferenceREFS" qname="{http://www.thearkdb.org/ws/schema/GenomicMappingData}&gt;&gt;DataSetType&gt;Sequences&gt;Sequence&gt;ExternalReferenceREFS">
                          <s:elements>
                            <s:arraytype id="{http://www.thearkdb.org/ws/schema/GenomicMappingData}&gt;ExternalReferenceREFS&gt;ExternalReferenceREF" optional="true" unbounded="true" wrapped="false" typename="ExternalReferenceREF" name="ExternalReferenceREF" />
                          </s:elements>
                        </s:complextype>
                      </s:elements>
                    </s:complextype>
                  </s:elementtype>
                </s:arraytype>
                <s:arraytype optional="true" unbounded="false" wrapped="true" typename="&gt;DataSetType&gt;Assertions" name="Assertions" qname="{http://www.thearkdb.org/ws/schema/GenomicMappingData}DataSetType&gt;Assertions">
                  <s:elementtype>
                    <s:complextype optional="false" unbounded="false" typename="&gt;&gt;DataSetType&gt;Assertions&gt;Assertion" name="" qname="{http://www.thearkdb.org/ws/schema/GenomicMappingData}&gt;&gt;DataSetType&gt;Assertions&gt;Assertion">
                      <s:elements>
                        <s:basetype optional="false" unbounded="false" typename="anyType" name="AssertionType" qname="{http://www.thearkdb.org/ws/schema/GenomicMappingData}&gt;&gt;DataSetType&gt;Assertions&gt;Assertion&gt;AssertionType" />
                        <s:basetype optional="false" unbounded="false" typename="token" name="SubjectREF" qname="{http://www.thearkdb.org/ws/schema/GenomicMappingData}&gt;&gt;DataSetType&gt;Assertions&gt;Assertion&gt;SubjectREF" />
                        <s:basetype optional="true" unbounded="false" typename="string" name="DBIdentifier" qname="{http://www.thearkdb.org/ws/schema/GenomicMappingData}&gt;&gt;DataSetType&gt;Assertions&gt;Assertion&gt;DBIdentifier" />
                        <s:basetype optional="true" unbounded="false" typename="anyType" name="OtherAssertionData" qname="{http://www.thearkdb.org/ws/schema/GenomicMappingData}&gt;&gt;DataSetType&gt;Assertions&gt;Assertion&gt;OtherAssertionData" />
                        <s:complextype optional="true" unbounded="false" typename="ExternalReferenceREFS" name="ExternalReferenceREFS" qname="{http://www.thearkdb.org/ws/schema/GenomicMappingData}&gt;&gt;DataSetType&gt;Assertions&gt;Assertion&gt;ExternalReferenceREFS">
                          <s:elements>
                            <s:arraytype id="{http://www.thearkdb.org/ws/schema/GenomicMappingData}&gt;ExternalReferenceREFS&gt;ExternalReferenceREF" optional="true" unbounded="true" wrapped="false" typename="ExternalReferenceREF" name="ExternalReferenceREF" />
                          </s:elements>
                        </s:complextype>
                      </s:elements>
                    </s:complextype>
                  </s:elementtype>
                </s:arraytype>
                <s:arraytype optional="true" unbounded="false" wrapped="true" typename="&gt;DataSetType&gt;Relationships" name="Relationships" qname="{http://www.thearkdb.org/ws/schema/GenomicMappingData}DataSetType&gt;Relationships">
                  <s:elementtype>
                    <s:complextype optional="false" unbounded="false" typename="&gt;&gt;DataSetType&gt;Relationships&gt;Relationship" name="" qname="{http://www.thearkdb.org/ws/schema/GenomicMappingData}&gt;&gt;DataSetType&gt;Relationships&gt;Relationship">
                      <s:elements>
                        <s:basetype optional="false" unbounded="false" typename="anyType" name="RelationshipType" qname="{http://www.thearkdb.org/ws/schema/GenomicMappingData}&gt;&gt;DataSetType&gt;Relationships&gt;Relationship&gt;RelationshipType" />
                        <s:basetype optional="false" unbounded="false" typename="token" name="SubjectREF" qname="{http://www.thearkdb.org/ws/schema/GenomicMappingData}&gt;&gt;DataSetType&gt;Relationships&gt;Relationship&gt;SubjectREF" />
                        <s:basetype optional="false" unbounded="false" typename="token" name="ObjectREF" qname="{http://www.thearkdb.org/ws/schema/GenomicMappingData}&gt;&gt;DataSetType&gt;Relationships&gt;Relationship&gt;ObjectREF" />
                        <s:basetype optional="true" unbounded="false" typename="string" name="DBIdentifier" qname="{http://www.thearkdb.org/ws/schema/GenomicMappingData}&gt;&gt;DataSetType&gt;Relationships&gt;Relationship&gt;DBIdentifier" />
                        <s:basetype optional="true" unbounded="false" typename="anyType" name="OtherRelationshipData" qname="{http://www.thearkdb.org/ws/schema/GenomicMappingData}&gt;&gt;DataSetType&gt;Relationships&gt;Relationship&gt;OtherRelationshipData" />
                        <s:complextype optional="true" unbounded="false" typename="ExternalReferenceREFS" name="ExternalReferenceREFS" qname="{http://www.thearkdb.org/ws/schema/GenomicMappingData}&gt;&gt;DataSetType&gt;Relationships&gt;Relationship&gt;ExternalReferenceREFS">
                          <s:elements>
                            <s:arraytype id="{http://www.thearkdb.org/ws/schema/GenomicMappingData}&gt;ExternalReferenceREFS&gt;ExternalReferenceREF" optional="true" unbounded="true" wrapped="false" typename="ExternalReferenceREF" name="ExternalReferenceREF" />
                          </s:elements>
                        </s:complextype>
                      </s:elements>
                    </s:complextype>
                  </s:elementtype>
                </s:arraytype>
                <s:complextype optional="true" unbounded="false" typename="&gt;DataSetType&gt;ExternalReferences" name="ExternalReferences" qname="{http://www.thearkdb.org/ws/schema/GenomicMappingData}DataSetType&gt;ExternalReferences">
                  <s:elements>
                    <s:arraytype optional="true" unbounded="true" wrapped="false" typename="ExternalReferenceType" name="ExternalReference" qname="{http://www.thearkdb.org/ws/schema/GenomicMappingData}&gt;DataSetType&gt;ExternalReferences&gt;ExternalReference">
                      <s:elementtype>
                        <s:complextype optional="false" unbounded="false" typename="ExternalReferenceType" name="" qname="{http://www.thearkdb.org/ws/schema/GenomicMappingData}ExternalReferenceType">
                          <s:elements>
                            <s:basetype optional="false" unbounded="false" typename="token" name="DataSource" qname="{http://www.thearkdb.org/ws/schema/GenomicMappingData}ExternalReferenceType&gt;DataSource" />
                            <s:basetype optional="false" unbounded="false" typename="string" name="SourceID" qname="{http://www.thearkdb.org/ws/schema/GenomicMappingData}ExternalReferenceType&gt;SourceID" />
                          </s:elements>
                        </s:complextype>
                      </s:elementtype>
                    </s:arraytype>
                    <s:arraytype optional="true" unbounded="true" wrapped="false" typename="&gt;&gt;DataSetType&gt;ExternalReferences&gt;ExternalGUID" name="ExternalGUID" qname="{http://www.thearkdb.org/ws/schema/GenomicMappingData}&gt;DataSetType&gt;ExternalReferences&gt;ExternalGUID">
                      <s:elementtype>
                        <s:basetype optional="false" unbounded="false" typename="token" name="ExternalGUID" qname="{http://www.thearkdb.org/ws/schema/GenomicMappingData}&gt;&gt;DataSetType&gt;ExternalReferences&gt;ExternalGUID" />
                      </s:elementtype>
                    </s:arraytype>
                  </s:elements>
                </s:complextype>
                <s:arraytype optional="true" unbounded="false" wrapped="true" typename="&gt;DataSetType&gt;DataSources" name="DataSources" qname="{http://www.thearkdb.org/ws/schema/GenomicMappingData}DataSetType&gt;DataSources">
                  <s:elementtype>
                    <s:complextype optional="false" unbounded="false" typename="&gt;&gt;DataSetType&gt;DataSources&gt;DataSource" name="" qname="{http://www.thearkdb.org/ws/schema/GenomicMappingData}&gt;&gt;DataSetType&gt;DataSources&gt;DataSource">
                      <s:elements>
                        <s:basetype optional="true" unbounded="false" typename="string" name="DataSourceName" qname="{http://www.thearkdb.org/ws/schema/GenomicMappingData}&gt;&gt;DataSetType&gt;DataSources&gt;DataSource&gt;DataSourceName" />
                        <s:basetype optional="true" unbounded="false" typename="anyURI" name="DataSourceURL" qname="{http://www.thearkdb.org/ws/schema/GenomicMappingData}&gt;&gt;DataSetType&gt;DataSources&gt;DataSource&gt;DataSourceURL" />
                        <s:complextype optional="true" unbounded="false" typename="ExternalReferenceREF" name="ExternalReferenceREF" qname="{http://www.thearkdb.org/ws/schema/GenomicMappingData}&gt;&gt;DataSetType&gt;DataSources&gt;DataSource&gt;ExternalReferenceREF">
                          <s:elements>
                            <s:basetype optional="false" unbounded="false" typename="string" name="_value" qname="_value" />
                          </s:elements>
                        </s:complextype>
                      </s:elements>
                    </s:complextype>
                  </s:elementtype>
                </s:arraytype>
              </s:elements>
            </s:complextype>
          </s:elements>
        </s:complextype>
      </s:extensions>
    </s:local>
  </s:processor>
  <s:processor name="Result2">
    <s:local>
      org.embl.ebi.escience.scuflworkers.java.XMLOutputSplitter
      <s:extensions>
        <s:complextype optional="false" unbounded="false" typename="fetchMappingsForMapResponse" name="parameters" qname="{http://webservices.thearkdb.org/ArkWebServices}fetchMappingsForMapResponse">
          <s:elements>
            <s:complextype optional="false" unbounded="false" typename="DataSetType" name="DataSet" qname="{http://webservices.thearkdb.org/ArkWebServices}&gt;fetchMappingsForMapResponse&gt;DataSet">
              <s:elements>
                <s:complextype optional="false" unbounded="false" typename="&gt;DataSetType&gt;Metadata" name="Metadata" qname="{http://www.thearkdb.org/ws/schema/GenomicMappingData}DataSetType&gt;Metadata">
                  <s:elements>
                    <s:basetype optional="true" unbounded="false" typename="dateTime" name="Created" qname="{http://www.thearkdb.org/ws/schema/GenomicMappingData}&gt;DataSetType&gt;Metadata&gt;Created" />
                    <s:basetype optional="true" unbounded="false" typename="token" name="DataSourceREF" qname="{http://www.thearkdb.org/ws/schema/GenomicMappingData}&gt;DataSetType&gt;Metadata&gt;DataSourceREF" />
                    <s:basetype optional="true" unbounded="false" typename="string" name="Service" qname="{http://www.thearkdb.org/ws/schema/GenomicMappingData}&gt;DataSetType&gt;Metadata&gt;Service" />
                    <s:basetype optional="true" unbounded="false" typename="string" name="Method" qname="{http://www.thearkdb.org/ws/schema/GenomicMappingData}&gt;DataSetType&gt;Metadata&gt;Method" />
                    <s:basetype optional="true" unbounded="false" typename="string" name="Comment" qname="{http://www.thearkdb.org/ws/schema/GenomicMappingData}&gt;DataSetType&gt;Metadata&gt;Comment" />
                    <s:basetype optional="true" unbounded="false" typename="anyType" name="OtherMetadata" qname="{http://www.thearkdb.org/ws/schema/GenomicMappingData}&gt;DataSetType&gt;Metadata&gt;OtherMetadata" />
                    <s:complextype optional="true" unbounded="false" typename="ExternalReferenceREFS" name="ExternalReferenceREFS" qname="{http://www.thearkdb.org/ws/schema/GenomicMappingData}&gt;DataSetType&gt;Metadata&gt;ExternalReferenceREFS">
                      <s:elements>
                        <s:arraytype optional="true" unbounded="true" wrapped="false" typename="ExternalReferenceREF" name="ExternalReferenceREF" qname="{http://www.thearkdb.org/ws/schema/GenomicMappingData}&gt;ExternalReferenceREFS&gt;ExternalReferenceREF">
                          <s:elementtype>
                            <s:complextype optional="false" unbounded="false" typename="ExternalReferenceREF" name="" qname="{http://www.thearkdb.org/ws/schema/GenomicMappingData}ExternalReferenceREF">
                              <s:elements>
                                <s:basetype optional="false" unbounded="false" typename="string" name="_value" qname="_value" />
                              </s:elements>
                            </s:complextype>
                          </s:elementtype>
                        </s:arraytype>
                      </s:elements>
                    </s:complextype>
                  </s:elements>
                </s:complextype>
                <s:arraytype optional="true" unbounded="false" wrapped="true" typename="&gt;DataSetType&gt;SpeciesContainer" name="SpeciesContainer" qname="{http://www.thearkdb.org/ws/schema/GenomicMappingData}DataSetType&gt;SpeciesContainer">
                  <s:elementtype>
                    <s:complextype optional="false" unbounded="false" typename="&gt;&gt;DataSetType&gt;SpeciesContainer&gt;Species" name="" qname="{http://www.thearkdb.org/ws/schema/GenomicMappingData}&gt;&gt;DataSetType&gt;SpeciesContainer&gt;Species">
                      <s:elements>
                        <s:basetype optional="true" unbounded="false" typename="string" name="Binomial" qname="{http://www.thearkdb.org/ws/schema/GenomicMappingData}&gt;&gt;DataSetType&gt;SpeciesContainer&gt;Species&gt;Binomial" />
                        <s:basetype optional="true" unbounded="false" typename="string" name="CommonName" qname="{http://www.thearkdb.org/ws/schema/GenomicMappingData}&gt;&gt;DataSetType&gt;SpeciesContainer&gt;Species&gt;CommonName" />
                        <s:basetype optional="true" unbounded="false" typename="string" name="DBIdentifier" qname="{http://www.thearkdb.org/ws/schema/GenomicMappingData}&gt;&gt;DataSetType&gt;SpeciesContainer&gt;Species&gt;DBIdentifier" />
                        <s:basetype optional="true" unbounded="false" typename="anyType" name="OtherSpeciesData" qname="{http://www.thearkdb.org/ws/schema/GenomicMappingData}&gt;&gt;DataSetType&gt;SpeciesContainer&gt;Species&gt;OtherSpeciesData" />
                        <s:complextype optional="true" unbounded="false" typename="ExternalReferenceREFS" name="ExternalReferenceREFS" qname="{http://www.thearkdb.org/ws/schema/GenomicMappingData}&gt;&gt;DataSetType&gt;SpeciesContainer&gt;Species&gt;ExternalReferenceREFS">
                          <s:elements>
                            <s:arraytype id="{http://www.thearkdb.org/ws/schema/GenomicMappingData}&gt;ExternalReferenceREFS&gt;ExternalReferenceREF" optional="true" unbounded="true" wrapped="false" typename="ExternalReferenceREF" name="ExternalReferenceREF" />
                          </s:elements>
                        </s:complextype>
                      </s:elements>
                    </s:complextype>
                  </s:elementtype>
                </s:arraytype>
                <s:arraytype optional="true" unbounded="false" wrapped="true" typename="&gt;DataSetType&gt;Chromosomes" name="Chromosomes" qname="{http://www.thearkdb.org/ws/schema/GenomicMappingData}DataSetType&gt;Chromosomes">
                  <s:elementtype>
                    <s:complextype optional="false" unbounded="false" typename="&gt;&gt;DataSetType&gt;Chromosomes&gt;Chromosome" name="" qname="{http://www.thearkdb.org/ws/schema/GenomicMappingData}&gt;&gt;DataSetType&gt;Chromosomes&gt;Chromosome">
                      <s:elements>
                        <s:basetype optional="true" unbounded="false" typename="string" name="ChromosomeName" qname="{http://www.thearkdb.org/ws/schema/GenomicMappingData}&gt;&gt;DataSetType&gt;Chromosomes&gt;Chromosome&gt;ChromosomeName" />
                        <s:basetype optional="true" unbounded="false" typename="string" name="DBIdentifier" qname="{http://www.thearkdb.org/ws/schema/GenomicMappingData}&gt;&gt;DataSetType&gt;Chromosomes&gt;Chromosome&gt;DBIdentifier" />
                        <s:basetype optional="true" unbounded="false" typename="token" name="SpeciesREF" qname="{http://www.thearkdb.org/ws/schema/GenomicMappingData}&gt;&gt;DataSetType&gt;Chromosomes&gt;Chromosome&gt;SpeciesREF" />
                        <s:basetype optional="true" unbounded="false" typename="anyType" name="OtherChromosomeData" qname="{http://www.thearkdb.org/ws/schema/GenomicMappingData}&gt;&gt;DataSetType&gt;Chromosomes&gt;Chromosome&gt;OtherChromosomeData" />
                        <s:complextype optional="true" unbounded="false" typename="ExternalReferenceREFS" name="ExternalReferenceREFS" qname="{http://www.thearkdb.org/ws/schema/GenomicMappingData}&gt;&gt;DataSetType&gt;Chromosomes&gt;Chromosome&gt;ExternalReferenceREFS">
                          <s:elements>
                            <s:arraytype id="{http://www.thearkdb.org/ws/schema/GenomicMappingData}&gt;ExternalReferenceREFS&gt;ExternalReferenceREF" optional="true" unbounded="true" wrapped="false" typename="ExternalReferenceREF" name="ExternalReferenceREF" />
                          </s:elements>
                        </s:complextype>
                      </s:elements>
                    </s:complextype>
                  </s:elementtype>
                </s:arraytype>
                <s:arraytype optional="true" unbounded="false" wrapped="true" typename="&gt;DataSetType&gt;Maps" name="Maps" qname="{http://www.thearkdb.org/ws/schema/GenomicMappingData}DataSetType&gt;Maps">
                  <s:elementtype>
                    <s:complextype optional="false" unbounded="false" typename="&gt;&gt;DataSetType&gt;Maps&gt;Map" name="" qname="{http://www.thearkdb.org/ws/schema/GenomicMappingData}&gt;&gt;DataSetType&gt;Maps&gt;Map">
                      <s:elements>
                        <s:basetype optional="true" unbounded="false" typename="string" name="MapName" qname="{http://www.thearkdb.org/ws/schema/GenomicMappingData}&gt;&gt;DataSetType&gt;Maps&gt;Map&gt;MapName" />
                        <s:basetype optional="true" unbounded="false" typename="string" name="UsefulMapName" qname="{http://www.thearkdb.org/ws/schema/GenomicMappingData}&gt;&gt;DataSetType&gt;Maps&gt;Map&gt;UsefulMapName" />
                        <s:basetype optional="true" unbounded="false" typename="anyType" name="MapType" qname="{http://www.thearkdb.org/ws/schema/GenomicMappingData}&gt;&gt;DataSetType&gt;Maps&gt;Map&gt;MapType" />
                        <s:basetype optional="true" unbounded="false" typename="double" name="StartCoordinate" qname="{http://www.thearkdb.org/ws/schema/GenomicMappingData}&gt;&gt;DataSetType&gt;Maps&gt;Map&gt;StartCoordinate" />
                        <s:basetype optional="true" unbounded="false" typename="double" name="EndCoordinate" qname="{http://www.thearkdb.org/ws/schema/GenomicMappingData}&gt;&gt;DataSetType&gt;Maps&gt;Map&gt;EndCoordinate" />
                        <s:basetype optional="true" unbounded="false" typename="token" name="AnalysisREF" qname="{http://www.thearkdb.org/ws/schema/GenomicMappingData}&gt;&gt;DataSetType&gt;Maps&gt;Map&gt;AnalysisREF" />
                        <s:basetype optional="true" unbounded="false" typename="string" name="MapSex" qname="{http://www.thearkdb.org/ws/schema/GenomicMappingData}&gt;&gt;DataSetType&gt;Maps&gt;Map&gt;MapSex" />
                        <s:basetype optional="true" unbounded="false" typename="token" name="ChromosomeREF" qname="{http://www.thearkdb.org/ws/schema/GenomicMappingData}&gt;&gt;DataSetType&gt;Maps&gt;Map&gt;ChromosomeREF" />
                        <s:basetype optional="true" unbounded="false" typename="token" name="SourceObjectREF" qname="{http://www.thearkdb.org/ws/schema/GenomicMappingData}&gt;&gt;DataSetType&gt;Maps&gt;Map&gt;SourceObjectREF" />
                        <s:arraytype optional="true" unbounded="false" wrapped="true" typename="&gt;&gt;&gt;DataSetType&gt;Maps&gt;Map&gt;Mappings" name="Mappings" qname="{http://www.thearkdb.org/ws/schema/GenomicMappingData}&gt;&gt;DataSetType&gt;Maps&gt;Map&gt;Mappings">
                          <s:elementtype>
                            <s:complextype optional="false" unbounded="false" typename="&gt;&gt;&gt;&gt;DataSetType&gt;Maps&gt;Map&gt;Mappings&gt;Mapping" name="" qname="{http://www.thearkdb.org/ws/schema/GenomicMappingData}&gt;&gt;&gt;&gt;DataSetType&gt;Maps&gt;Map&gt;Mappings&gt;Mapping">
                              <s:elements>
                                <s:basetype optional="false" unbounded="false" typename="token" name="MapREF" qname="{http://www.thearkdb.org/ws/schema/GenomicMappingData}&gt;&gt;&gt;&gt;DataSetType&gt;Maps&gt;Map&gt;Mappings&gt;Mapping&gt;MapREF" />
                                <s:basetype optional="false" unbounded="false" typename="token" name="MarkerREF" qname="{http://www.thearkdb.org/ws/schema/GenomicMappingData}&gt;&gt;&gt;&gt;DataSetType&gt;Maps&gt;Map&gt;Mappings&gt;Mapping&gt;MarkerREF" />
                                <s:basetype optional="true" unbounded="false" typename="double" name="Start" qname="{http://www.thearkdb.org/ws/schema/GenomicMappingData}&gt;&gt;&gt;&gt;DataSetType&gt;Maps&gt;Map&gt;Mappings&gt;Mapping&gt;Start" />
                                <s:basetype optional="true" unbounded="false" typename="double" name="Middle" qname="{http://www.thearkdb.org/ws/schema/GenomicMappingData}&gt;&gt;&gt;&gt;DataSetType&gt;Maps&gt;Map&gt;Mappings&gt;Mapping&gt;Middle" />
                                <s:basetype optional="true" unbounded="false" typename="double" name="End" qname="{http://www.thearkdb.org/ws/schema/GenomicMappingData}&gt;&gt;&gt;&gt;DataSetType&gt;Maps&gt;Map&gt;Mappings&gt;Mapping&gt;End" />
                                <s:basetype optional="true" unbounded="false" typename="anyType" name="DBIdentifier" qname="{http://www.thearkdb.org/ws/schema/GenomicMappingData}&gt;&gt;&gt;&gt;DataSetType&gt;Maps&gt;Map&gt;Mappings&gt;Mapping&gt;DBIdentifier" />
                                <s:basetype optional="true" unbounded="false" typename="token" name="SpeciesREF" qname="{http://www.thearkdb.org/ws/schema/GenomicMappingData}&gt;&gt;&gt;&gt;DataSetType&gt;Maps&gt;Map&gt;Mappings&gt;Mapping&gt;SpeciesREF" />
                                <s:basetype optional="true" unbounded="false" typename="anyType" name="MappingType" qname="{http://www.thearkdb.org/ws/schema/GenomicMappingData}&gt;&gt;&gt;&gt;DataSetType&gt;Maps&gt;Map&gt;Mappings&gt;Mapping&gt;MappingType" />
                                <s:complextype optional="true" unbounded="false" typename="ExternalReferenceREFS" name="ExternalReferenceREFS" qname="{http://www.thearkdb.org/ws/schema/GenomicMappingData}&gt;&gt;&gt;&gt;DataSetType&gt;Maps&gt;Map&gt;Mappings&gt;Mapping&gt;ExternalReferenceREFS">
                                  <s:elements>
                                    <s:arraytype id="{http://www.thearkdb.org/ws/schema/GenomicMappingData}&gt;ExternalReferenceREFS&gt;ExternalReferenceREF" optional="true" unbounded="true" wrapped="false" typename="ExternalReferenceREF" name="ExternalReferenceREF" />
                                  </s:elements>
                                </s:complextype>
                              </s:elements>
                            </s:complextype>
                          </s:elementtype>
                        </s:arraytype>
                        <s:basetype optional="true" unbounded="false" typename="string" name="DBIdentifier" qname="{http://www.thearkdb.org/ws/schema/GenomicMappingData}&gt;&gt;DataSetType&gt;Maps&gt;Map&gt;DBIdentifier" />
                        <s:basetype optional="true" unbounded="false" typename="anyType" name="Units" qname="{http://www.thearkdb.org/ws/schema/GenomicMappingData}&gt;&gt;DataSetType&gt;Maps&gt;Map&gt;Units" />
                        <s:basetype optional="true" unbounded="false" typename="token" name="SpeciesREF" qname="{http://www.thearkdb.org/ws/schema/GenomicMappingData}&gt;&gt;DataSetType&gt;Maps&gt;Map&gt;SpeciesREF" />
                        <s:basetype optional="true" unbounded="false" typename="anyType" name="OtherMapData" qname="{http://www.thearkdb.org/ws/schema/GenomicMappingData}&gt;&gt;DataSetType&gt;Maps&gt;Map&gt;OtherMapData" />
                        <s:complextype optional="true" unbounded="false" typename="ExternalReferenceREFS" name="ExternalReferenceREFS" qname="{http://www.thearkdb.org/ws/schema/GenomicMappingData}&gt;&gt;DataSetType&gt;Maps&gt;Map&gt;ExternalReferenceREFS">
                          <s:elements>
                            <s:arraytype id="{http://www.thearkdb.org/ws/schema/GenomicMappingData}&gt;ExternalReferenceREFS&gt;ExternalReferenceREF" optional="true" unbounded="true" wrapped="false" typename="ExternalReferenceREF" name="ExternalReferenceREF" />
                          </s:elements>
                        </s:complextype>
                      </s:elements>
                    </s:complextype>
                  </s:elementtype>
                </s:arraytype>
                <s:arraytype optional="true" unbounded="false" wrapped="true" typename="&gt;DataSetType&gt;Analyses" name="Analyses" qname="{http://www.thearkdb.org/ws/schema/GenomicMappingData}DataSetType&gt;Analyses">
                  <s:elementtype>
                    <s:complextype optional="false" unbounded="false" typename="&gt;&gt;DataSetType&gt;Analyses&gt;Analysis" name="" qname="{http://www.thearkdb.org/ws/schema/GenomicMappingData}&gt;&gt;DataSetType&gt;Analyses&gt;Analysis">
                      <s:elements>
                        <s:basetype optional="true" unbounded="false" typename="string" name="AnalysisName" qname="{http://www.thearkdb.org/ws/schema/GenomicMappingData}&gt;&gt;DataSetType&gt;Analyses&gt;Analysis&gt;AnalysisName" />
                        <s:basetype optional="true" unbounded="false" typename="anyType" name="AnalysisType" qname="{http://www.thearkdb.org/ws/schema/GenomicMappingData}&gt;&gt;DataSetType&gt;Analyses&gt;Analysis&gt;AnalysisType" />
                        <s:basetype optional="true" unbounded="false" typename="string" name="AnalysisSex" qname="{http://www.thearkdb.org/ws/schema/GenomicMappingData}&gt;&gt;DataSetType&gt;Analyses&gt;Analysis&gt;AnalysisSex" />
                        <s:basetype optional="true" unbounded="false" typename="string" name="DBIdentifier" qname="{http://www.thearkdb.org/ws/schema/GenomicMappingData}&gt;&gt;DataSetType&gt;Analyses&gt;Analysis&gt;DBIdentifier" />
                        <s:basetype optional="true" unbounded="false" typename="token" name="SpeciesREF" qname="{http://www.thearkdb.org/ws/schema/GenomicMappingData}&gt;&gt;DataSetType&gt;Analyses&gt;Analysis&gt;SpeciesREF" />
                        <s:basetype optional="true" unbounded="false" typename="anyType" name="OtherAnalysisData" qname="{http://www.thearkdb.org/ws/schema/GenomicMappingData}&gt;&gt;DataSetType&gt;Analyses&gt;Analysis&gt;OtherAnalysisData" />
                        <s:complextype optional="true" unbounded="false" typename="ExternalReferenceREFS" name="ExternalReferenceREFS" qname="{http://www.thearkdb.org/ws/schema/GenomicMappingData}&gt;&gt;DataSetType&gt;Analyses&gt;Analysis&gt;ExternalReferenceREFS">
                          <s:elements>
                            <s:arraytype id="{http://www.thearkdb.org/ws/schema/GenomicMappingData}&gt;ExternalReferenceREFS&gt;ExternalReferenceREF" optional="true" unbounded="true" wrapped="false" typename="ExternalReferenceREF" name="ExternalReferenceREF" />
                          </s:elements>
                        </s:complextype>
                      </s:elements>
                    </s:complextype>
                  </s:elementtype>
                </s:arraytype>
                <s:arraytype optional="true" unbounded="false" wrapped="true" typename="&gt;DataSetType&gt;Markers" name="Markers" qname="{http://www.thearkdb.org/ws/schema/GenomicMappingData}DataSetType&gt;Markers">
                  <s:elementtype>
                    <s:complextype optional="false" unbounded="false" typename="&gt;&gt;DataSetType&gt;Markers&gt;Marker" name="" qname="{http://www.thearkdb.org/ws/schema/GenomicMappingData}&gt;&gt;DataSetType&gt;Markers&gt;Marker">
                      <s:elements>
                        <s:basetype optional="true" unbounded="false" typename="string" name="DBIdentifier" qname="{http://www.thearkdb.org/ws/schema/GenomicMappingData}&gt;&gt;DataSetType&gt;Markers&gt;Marker&gt;DBIdentifier" />
                        <s:basetype optional="true" unbounded="false" typename="token" name="SpeciesREF" qname="{http://www.thearkdb.org/ws/schema/GenomicMappingData}&gt;&gt;DataSetType&gt;Markers&gt;Marker&gt;SpeciesREF" />
                        <s:basetype optional="true" unbounded="false" typename="string" name="MarkerName" qname="{http://www.thearkdb.org/ws/schema/GenomicMappingData}&gt;&gt;DataSetType&gt;Markers&gt;Marker&gt;MarkerName" />
                        <s:basetype optional="true" unbounded="false" typename="anyType" name="MarkerType" qname="{http://www.thearkdb.org/ws/schema/GenomicMappingData}&gt;&gt;DataSetType&gt;Markers&gt;Marker&gt;MarkerType" />
                        <s:arraytype optional="true" unbounded="false" wrapped="true" typename="AssociatedSequencesType" name="MarkerAssociatedSequences" qname="{http://www.thearkdb.org/ws/schema/GenomicMappingData}&gt;&gt;DataSetType&gt;Markers&gt;Marker&gt;MarkerAssociatedSequences">
                          <s:elementtype>
                            <s:complextype optional="false" unbounded="false" typename="&gt;AssociatedSequencesType&gt;AssociatedSequence" name="" qname="{http://www.thearkdb.org/ws/schema/GenomicMappingData}&gt;AssociatedSequencesType&gt;AssociatedSequence">
                              <s:elements>
                                <s:basetype optional="true" unbounded="false" typename="anyType" name="SequenceRelationship" qname="{http://www.thearkdb.org/ws/schema/GenomicMappingData}&gt;AssociatedSequencesType&gt;AssociatedSequence&gt;SequenceRelationship" />
                                <s:basetype optional="true" unbounded="false" typename="token" name="SequenceREF" qname="{http://www.thearkdb.org/ws/schema/GenomicMappingData}&gt;AssociatedSequencesType&gt;AssociatedSequence&gt;SequenceREF" />
                                <s:arraytype optional="true" unbounded="false" wrapped="true" typename="&gt;&gt;AssociatedSequencesType&gt;AssociatedSequence&gt;ExternalReferenceREFS" name="ExternalReferenceREFS" qname="{http://www.thearkdb.org/ws/schema/GenomicMappingData}&gt;AssociatedSequencesType&gt;AssociatedSequence&gt;ExternalReferenceREFS">
                                  <s:elementtype>
                                    <s:basetype optional="false" unbounded="false" typename="token" name="REFType" qname="{http://www.thearkdb.org/ws/schema/GenomicMappingData}REFType" />
                                  </s:elementtype>
                                </s:arraytype>
                              </s:elements>
                            </s:complextype>
                          </s:elementtype>
                        </s:arraytype>
                        <s:basetype optional="true" unbounded="false" typename="anyType" name="OtherMarkerData" qname="{http://www.thearkdb.org/ws/schema/GenomicMappingData}&gt;&gt;DataSetType&gt;Markers&gt;Marker&gt;OtherMarkerData" />
                        <s:complextype optional="true" unbounded="false" typename="ExternalReferenceREFS" name="ExternalReferenceREFS" qname="{http://www.thearkdb.org/ws/schema/GenomicMappingData}&gt;&gt;DataSetType&gt;Markers&gt;Marker&gt;ExternalReferenceREFS">
                          <s:elements>
                            <s:arraytype id="{http://www.thearkdb.org/ws/schema/GenomicMappingData}&gt;ExternalReferenceREFS&gt;ExternalReferenceREF" optional="true" unbounded="true" wrapped="false" typename="ExternalReferenceREF" name="ExternalReferenceREF" />
                          </s:elements>
                        </s:complextype>
                      </s:elements>
                    </s:complextype>
                  </s:elementtype>
                </s:arraytype>
                <s:arraytype optional="true" unbounded="false" wrapped="true" typename="&gt;DataSetType&gt;Clones" name="Clones" qname="{http://www.thearkdb.org/ws/schema/GenomicMappingData}DataSetType&gt;Clones">
                  <s:elementtype>
                    <s:complextype optional="false" unbounded="false" typename="&gt;&gt;DataSetType&gt;Clones&gt;Clone" name="" qname="{http://www.thearkdb.org/ws/schema/GenomicMappingData}&gt;&gt;DataSetType&gt;Clones&gt;Clone">
                      <s:elements>
                        <s:basetype optional="true" unbounded="false" typename="string" name="CloneName" qname="{http://www.thearkdb.org/ws/schema/GenomicMappingData}&gt;&gt;DataSetType&gt;Clones&gt;Clone&gt;CloneName" />
                        <s:basetype optional="true" unbounded="false" typename="anyType" name="CloneType" qname="{http://www.thearkdb.org/ws/schema/GenomicMappingData}&gt;&gt;DataSetType&gt;Clones&gt;Clone&gt;CloneType" />
                        <s:arraytype optional="true" unbounded="false" wrapped="true" typename="AssociatedSequencesType" name="CloneAssociatedSequences" qname="{http://www.thearkdb.org/ws/schema/GenomicMappingData}&gt;&gt;DataSetType&gt;Clones&gt;Clone&gt;CloneAssociatedSequences">
                          <s:elementtype>
                            <s:complextype id="{http://www.thearkdb.org/ws/schema/GenomicMappingData}&gt;AssociatedSequencesType&gt;AssociatedSequence" optional="false" unbounded="false" typename="&gt;AssociatedSequencesType&gt;AssociatedSequence" name="" />
                          </s:elementtype>
                        </s:arraytype>
                        <s:basetype optional="true" unbounded="false" typename="string" name="DBIdentifier" qname="{http://www.thearkdb.org/ws/schema/GenomicMappingData}&gt;&gt;DataSetType&gt;Clones&gt;Clone&gt;DBIdentifier" />
                        <s:basetype optional="true" unbounded="false" typename="token" name="SpeciesREF" qname="{http://www.thearkdb.org/ws/schema/GenomicMappingData}&gt;&gt;DataSetType&gt;Clones&gt;Clone&gt;SpeciesREF" />
                        <s:basetype optional="true" unbounded="false" typename="anyType" name="OtherCloneData" qname="{http://www.thearkdb.org/ws/schema/GenomicMappingData}&gt;&gt;DataSetType&gt;Clones&gt;Clone&gt;OtherCloneData" />
                        <s:complextype optional="true" unbounded="false" typename="ExternalReferenceREFS" name="ExternalReferenceREFS" qname="{http://www.thearkdb.org/ws/schema/GenomicMappingData}&gt;&gt;DataSetType&gt;Clones&gt;Clone&gt;ExternalReferenceREFS">
                          <s:elements>
                            <s:arraytype id="{http://www.thearkdb.org/ws/schema/GenomicMappingData}&gt;ExternalReferenceREFS&gt;ExternalReferenceREF" optional="true" unbounded="true" wrapped="false" typename="ExternalReferenceREF" name="ExternalReferenceREF" />
                          </s:elements>
                        </s:complextype>
                      </s:elements>
                    </s:complextype>
                  </s:elementtype>
                </s:arraytype>
                <s:arraytype optional="true" unbounded="false" wrapped="true" typename="&gt;DataSetType&gt;Probes" name="Probes" qname="{http://www.thearkdb.org/ws/schema/GenomicMappingData}DataSetType&gt;Probes">
                  <s:elementtype>
                    <s:complextype optional="false" unbounded="false" typename="&gt;&gt;DataSetType&gt;Probes&gt;Probe" name="" qname="{http://www.thearkdb.org/ws/schema/GenomicMappingData}&gt;&gt;DataSetType&gt;Probes&gt;Probe">
                      <s:elements>
                        <s:basetype optional="true" unbounded="false" typename="string" name="ProbeName" qname="{http://www.thearkdb.org/ws/schema/GenomicMappingData}&gt;&gt;DataSetType&gt;Probes&gt;Probe&gt;ProbeName" />
                        <s:arraytype optional="true" unbounded="false" wrapped="true" typename="AssociatedSequencesType" name="ProbeAssociatedSequences" qname="{http://www.thearkdb.org/ws/schema/GenomicMappingData}&gt;&gt;DataSetType&gt;Probes&gt;Probe&gt;ProbeAssociatedSequences">
                          <s:elementtype>
                            <s:complextype id="{http://www.thearkdb.org/ws/schema/GenomicMappingData}&gt;AssociatedSequencesType&gt;AssociatedSequence" optional="false" unbounded="false" typename="&gt;AssociatedSequencesType&gt;AssociatedSequence" name="" />
                          </s:elementtype>
                        </s:arraytype>
                        <s:basetype optional="true" unbounded="false" typename="string" name="DBIdentifier" qname="{http://www.thearkdb.org/ws/schema/GenomicMappingData}&gt;&gt;DataSetType&gt;Probes&gt;Probe&gt;DBIdentifier" />
                        <s:basetype optional="true" unbounded="false" typename="token" name="SpeciesREF" qname="{http://www.thearkdb.org/ws/schema/GenomicMappingData}&gt;&gt;DataSetType&gt;Probes&gt;Probe&gt;SpeciesREF" />
                        <s:basetype optional="true" unbounded="false" typename="anyType" name="OtherProbeData" qname="{http://www.thearkdb.org/ws/schema/GenomicMappingData}&gt;&gt;DataSetType&gt;Probes&gt;Probe&gt;OtherProbeData" />
                        <s:complextype optional="true" unbounded="false" typename="ExternalReferenceREFS" name="ExternalReferenceREFS" qname="{http://www.thearkdb.org/ws/schema/GenomicMappingData}&gt;&gt;DataSetType&gt;Probes&gt;Probe&gt;ExternalReferenceREFS">
                          <s:elements>
                            <s:arraytype id="{http://www.thearkdb.org/ws/schema/GenomicMappingData}&gt;ExternalReferenceREFS&gt;ExternalReferenceREF" optional="true" unbounded="true" wrapped="false" typename="ExternalReferenceREF" name="ExternalReferenceREF" />
                          </s:elements>
                        </s:complextype>
                      </s:elements>
                    </s:complextype>
                  </s:elementtype>
                </s:arraytype>
                <s:arraytype optional="true" unbounded="false" wrapped="true" typename="&gt;DataSetType&gt;QTLs" name="QTLs" qname="{http://www.thearkdb.org/ws/schema/GenomicMappingData}DataSetType&gt;QTLs">
                  <s:elementtype>
                    <s:complextype optional="false" unbounded="false" typename="&gt;&gt;DataSetType&gt;QTLs&gt;QTL" name="" qname="{http://www.thearkdb.org/ws/schema/GenomicMappingData}&gt;&gt;DataSetType&gt;QTLs&gt;QTL">
                      <s:elements>
                        <s:basetype optional="true" unbounded="false" typename="string" name="QTLName" qname="{http://www.thearkdb.org/ws/schema/GenomicMappingData}&gt;&gt;DataSetType&gt;QTLs&gt;QTL&gt;QTLName" />
                        <s:basetype optional="true" unbounded="false" typename="anyType" name="QTLDetails" qname="{http://www.thearkdb.org/ws/schema/GenomicMappingData}&gt;&gt;DataSetType&gt;QTLs&gt;QTL&gt;QTLDetails" />
                        <s:basetype optional="true" unbounded="false" typename="string" name="DBIdentifier" qname="{http://www.thearkdb.org/ws/schema/GenomicMappingData}&gt;&gt;DataSetType&gt;QTLs&gt;QTL&gt;DBIdentifier" />
                        <s:basetype optional="true" unbounded="false" typename="token" name="SpeciesREF" qname="{http://www.thearkdb.org/ws/schema/GenomicMappingData}&gt;&gt;DataSetType&gt;QTLs&gt;QTL&gt;SpeciesREF" />
                        <s:basetype optional="true" unbounded="false" typename="anyType" name="OtherQTLData" qname="{http://www.thearkdb.org/ws/schema/GenomicMappingData}&gt;&gt;DataSetType&gt;QTLs&gt;QTL&gt;OtherQTLData" />
                        <s:complextype optional="true" unbounded="false" typename="ExternalReferenceREFS" name="ExternalReferenceREFS" qname="{http://www.thearkdb.org/ws/schema/GenomicMappingData}&gt;&gt;DataSetType&gt;QTLs&gt;QTL&gt;ExternalReferenceREFS">
                          <s:elements>
                            <s:arraytype id="{http://www.thearkdb.org/ws/schema/GenomicMappingData}&gt;ExternalReferenceREFS&gt;ExternalReferenceREF" optional="true" unbounded="true" wrapped="false" typename="ExternalReferenceREF" name="ExternalReferenceREF" />
                          </s:elements>
                        </s:complextype>
                      </s:elements>
                    </s:complextype>
                  </s:elementtype>
                </s:arraytype>
                <s:arraytype optional="true" unbounded="false" wrapped="true" typename="&gt;DataSetType&gt;Sequences" name="Sequences" qname="{http://www.thearkdb.org/ws/schema/GenomicMappingData}DataSetType&gt;Sequences">
                  <s:elementtype>
                    <s:complextype optional="false" unbounded="false" typename="&gt;&gt;DataSetType&gt;Sequences&gt;Sequence" name="" qname="{http://www.thearkdb.org/ws/schema/GenomicMappingData}&gt;&gt;DataSetType&gt;Sequences&gt;Sequence">
                      <s:elements>
                        <s:basetype optional="true" unbounded="false" typename="string" name="SequenceName" qname="{http://www.thearkdb.org/ws/schema/GenomicMappingData}&gt;&gt;DataSetType&gt;Sequences&gt;Sequence&gt;SequenceName" />
                        <s:basetype optional="true" unbounded="false" typename="anyType" name="SequenceType" qname="{http://www.thearkdb.org/ws/schema/GenomicMappingData}&gt;&gt;DataSetType&gt;Sequences&gt;Sequence&gt;SequenceType" />
                        <s:basetype optional="true" unbounded="false" typename="anyType" name="BaseSequence" qname="{http://www.thearkdb.org/ws/schema/GenomicMappingData}&gt;&gt;DataSetType&gt;Sequences&gt;Sequence&gt;BaseSequence" />
                        <s:basetype optional="true" unbounded="false" typename="string" name="DBIdentifier" qname="{http://www.thearkdb.org/ws/schema/GenomicMappingData}&gt;&gt;DataSetType&gt;Sequences&gt;Sequence&gt;DBIdentifier" />
                        <s:basetype optional="true" unbounded="false" typename="token" name="SpeciesREF" qname="{http://www.thearkdb.org/ws/schema/GenomicMappingData}&gt;&gt;DataSetType&gt;Sequences&gt;Sequence&gt;SpeciesREF" />
                        <s:basetype optional="true" unbounded="false" typename="anyType" name="OtherSequenceData" qname="{http://www.thearkdb.org/ws/schema/GenomicMappingData}&gt;&gt;DataSetType&gt;Sequences&gt;Sequence&gt;OtherSequenceData" />
                        <s:complextype optional="true" unbounded="false" typename="ExternalReferenceREFS" name="ExternalReferenceREFS" qname="{http://www.thearkdb.org/ws/schema/GenomicMappingData}&gt;&gt;DataSetType&gt;Sequences&gt;Sequence&gt;ExternalReferenceREFS">
                          <s:elements>
                            <s:arraytype id="{http://www.thearkdb.org/ws/schema/GenomicMappingData}&gt;ExternalReferenceREFS&gt;ExternalReferenceREF" optional="true" unbounded="true" wrapped="false" typename="ExternalReferenceREF" name="ExternalReferenceREF" />
                          </s:elements>
                        </s:complextype>
                      </s:elements>
                    </s:complextype>
                  </s:elementtype>
                </s:arraytype>
                <s:arraytype optional="true" unbounded="false" wrapped="true" typename="&gt;DataSetType&gt;Assertions" name="Assertions" qname="{http://www.thearkdb.org/ws/schema/GenomicMappingData}DataSetType&gt;Assertions">
                  <s:elementtype>
                    <s:complextype optional="false" unbounded="false" typename="&gt;&gt;DataSetType&gt;Assertions&gt;Assertion" name="" qname="{http://www.thearkdb.org/ws/schema/GenomicMappingData}&gt;&gt;DataSetType&gt;Assertions&gt;Assertion">
                      <s:elements>
                        <s:basetype optional="false" unbounded="false" typename="anyType" name="AssertionType" qname="{http://www.thearkdb.org/ws/schema/GenomicMappingData}&gt;&gt;DataSetType&gt;Assertions&gt;Assertion&gt;AssertionType" />
                        <s:basetype optional="false" unbounded="false" typename="token" name="SubjectREF" qname="{http://www.thearkdb.org/ws/schema/GenomicMappingData}&gt;&gt;DataSetType&gt;Assertions&gt;Assertion&gt;SubjectREF" />
                        <s:basetype optional="true" unbounded="false" typename="string" name="DBIdentifier" qname="{http://www.thearkdb.org/ws/schema/GenomicMappingData}&gt;&gt;DataSetType&gt;Assertions&gt;Assertion&gt;DBIdentifier" />
                        <s:basetype optional="true" unbounded="false" typename="anyType" name="OtherAssertionData" qname="{http://www.thearkdb.org/ws/schema/GenomicMappingData}&gt;&gt;DataSetType&gt;Assertions&gt;Assertion&gt;OtherAssertionData" />
                        <s:complextype optional="true" unbounded="false" typename="ExternalReferenceREFS" name="ExternalReferenceREFS" qname="{http://www.thearkdb.org/ws/schema/GenomicMappingData}&gt;&gt;DataSetType&gt;Assertions&gt;Assertion&gt;ExternalReferenceREFS">
                          <s:elements>
                            <s:arraytype id="{http://www.thearkdb.org/ws/schema/GenomicMappingData}&gt;ExternalReferenceREFS&gt;ExternalReferenceREF" optional="true" unbounded="true" wrapped="false" typename="ExternalReferenceREF" name="ExternalReferenceREF" />
                          </s:elements>
                        </s:complextype>
                      </s:elements>
                    </s:complextype>
                  </s:elementtype>
                </s:arraytype>
                <s:arraytype optional="true" unbounded="false" wrapped="true" typename="&gt;DataSetType&gt;Relationships" name="Relationships" qname="{http://www.thearkdb.org/ws/schema/GenomicMappingData}DataSetType&gt;Relationships">
                  <s:elementtype>
                    <s:complextype optional="false" unbounded="false" typename="&gt;&gt;DataSetType&gt;Relationships&gt;Relationship" name="" qname="{http://www.thearkdb.org/ws/schema/GenomicMappingData}&gt;&gt;DataSetType&gt;Relationships&gt;Relationship">
                      <s:elements>
                        <s:basetype optional="false" unbounded="false" typename="anyType" name="RelationshipType" qname="{http://www.thearkdb.org/ws/schema/GenomicMappingData}&gt;&gt;DataSetType&gt;Relationships&gt;Relationship&gt;RelationshipType" />
                        <s:basetype optional="false" unbounded="false" typename="token" name="SubjectREF" qname="{http://www.thearkdb.org/ws/schema/GenomicMappingData}&gt;&gt;DataSetType&gt;Relationships&gt;Relationship&gt;SubjectREF" />
                        <s:basetype optional="false" unbounded="false" typename="token" name="ObjectREF" qname="{http://www.thearkdb.org/ws/schema/GenomicMappingData}&gt;&gt;DataSetType&gt;Relationships&gt;Relationship&gt;ObjectREF" />
                        <s:basetype optional="true" unbounded="false" typename="string" name="DBIdentifier" qname="{http://www.thearkdb.org/ws/schema/GenomicMappingData}&gt;&gt;DataSetType&gt;Relationships&gt;Relationship&gt;DBIdentifier" />
                        <s:basetype optional="true" unbounded="false" typename="anyType" name="OtherRelationshipData" qname="{http://www.thearkdb.org/ws/schema/GenomicMappingData}&gt;&gt;DataSetType&gt;Relationships&gt;Relationship&gt;OtherRelationshipData" />
                        <s:complextype optional="true" unbounded="false" typename="ExternalReferenceREFS" name="ExternalReferenceREFS" qname="{http://www.thearkdb.org/ws/schema/GenomicMappingData}&gt;&gt;DataSetType&gt;Relationships&gt;Relationship&gt;ExternalReferenceREFS">
                          <s:elements>
                            <s:arraytype id="{http://www.thearkdb.org/ws/schema/GenomicMappingData}&gt;ExternalReferenceREFS&gt;ExternalReferenceREF" optional="true" unbounded="true" wrapped="false" typename="ExternalReferenceREF" name="ExternalReferenceREF" />
                          </s:elements>
                        </s:complextype>
                      </s:elements>
                    </s:complextype>
                  </s:elementtype>
                </s:arraytype>
                <s:complextype optional="true" unbounded="false" typename="&gt;DataSetType&gt;ExternalReferences" name="ExternalReferences" qname="{http://www.thearkdb.org/ws/schema/GenomicMappingData}DataSetType&gt;ExternalReferences">
                  <s:elements>
                    <s:arraytype optional="true" unbounded="true" wrapped="false" typename="ExternalReferenceType" name="ExternalReference" qname="{http://www.thearkdb.org/ws/schema/GenomicMappingData}&gt;DataSetType&gt;ExternalReferences&gt;ExternalReference">
                      <s:elementtype>
                        <s:complextype optional="false" unbounded="false" typename="ExternalReferenceType" name="" qname="{http://www.thearkdb.org/ws/schema/GenomicMappingData}ExternalReferenceType">
                          <s:elements>
                            <s:basetype optional="false" unbounded="false" typename="token" name="DataSource" qname="{http://www.thearkdb.org/ws/schema/GenomicMappingData}ExternalReferenceType&gt;DataSource" />
                            <s:basetype optional="false" unbounded="false" typename="string" name="SourceID" qname="{http://www.thearkdb.org/ws/schema/GenomicMappingData}ExternalReferenceType&gt;SourceID" />
                          </s:elements>
                        </s:complextype>
                      </s:elementtype>
                    </s:arraytype>
                    <s:arraytype optional="true" unbounded="true" wrapped="false" typename="&gt;&gt;DataSetType&gt;ExternalReferences&gt;ExternalGUID" name="ExternalGUID" qname="{http://www.thearkdb.org/ws/schema/GenomicMappingData}&gt;DataSetType&gt;ExternalReferences&gt;ExternalGUID">
                      <s:elementtype>
                        <s:basetype optional="false" unbounded="false" typename="token" name="ExternalGUID" qname="{http://www.thearkdb.org/ws/schema/GenomicMappingData}&gt;&gt;DataSetType&gt;ExternalReferences&gt;ExternalGUID" />
                      </s:elementtype>
                    </s:arraytype>
                  </s:elements>
                </s:complextype>
                <s:arraytype optional="true" unbounded="false" wrapped="true" typename="&gt;DataSetType&gt;DataSources" name="DataSources" qname="{http://www.thearkdb.org/ws/schema/GenomicMappingData}DataSetType&gt;DataSources">
                  <s:elementtype>
                    <s:complextype optional="false" unbounded="false" typename="&gt;&gt;DataSetType&gt;DataSources&gt;DataSource" name="" qname="{http://www.thearkdb.org/ws/schema/GenomicMappingData}&gt;&gt;DataSetType&gt;DataSources&gt;DataSource">
                      <s:elements>
                        <s:basetype optional="true" unbounded="false" typename="string" name="DataSourceName" qname="{http://www.thearkdb.org/ws/schema/GenomicMappingData}&gt;&gt;DataSetType&gt;DataSources&gt;DataSource&gt;DataSourceName" />
                        <s:basetype optional="true" unbounded="false" typename="anyURI" name="DataSourceURL" qname="{http://www.thearkdb.org/ws/schema/GenomicMappingData}&gt;&gt;DataSetType&gt;DataSources&gt;DataSource&gt;DataSourceURL" />
                        <s:complextype optional="true" unbounded="false" typename="ExternalReferenceREF" name="ExternalReferenceREF" qname="{http://www.thearkdb.org/ws/schema/GenomicMappingData}&gt;&gt;DataSetType&gt;DataSources&gt;DataSource&gt;ExternalReferenceREF">
                          <s:elements>
                            <s:basetype optional="false" unbounded="false" typename="string" name="_value" qname="_value" />
                          </s:elements>
                        </s:complextype>
                      </s:elements>
                    </s:complextype>
                  </s:elementtype>
                </s:arraytype>
              </s:elements>
            </s:complextype>
          </s:elements>
        </s:complextype>
      </s:extensions>
    </s:local>
  </s:processor>
  <s:processor name="fetchMappingsForMap">
    <s:description>gets all the mappings (marker positions) for a given map held in ArkDB, specified by the map ArkDB accession number - returns a Document conforming the the gmd schema</s:description>
    <s:arbitrarywsdl>
      <s:wsdl>http://www.thearkdb.org/ws/xsdservice/ArkWebServicesTyped.wsdl</s:wsdl>
      <s:operation>fetchMappingsForMap</s:operation>
    </s:arbitrarywsdl>
  </s:processor>
  <s:processor name="XpathFrag1" boring="true">
    <s:stringconstant>//gmd:SubjectREF[@idref='</s:stringconstant>
  </s:processor>
  <s:processor name="XpathFrag3" boring="true">
    <s:stringconstant>']/../gmd:ObjectREF/@idref/.</s:stringconstant>
  </s:processor>
  <s:processor name="makingXpath2">
    <s:local>org.embl.ebi.escience.scuflworkers.java.StringConcat</s:local>
  </s:processor>
  <s:processor name="parameters">
    <s:local>
      org.embl.ebi.escience.scuflworkers.java.XMLInputSplitter
      <s:extensions>
        <s:complextype optional="false" unbounded="false" typename="fetchMapsForChromosome" name="parameters" qname="{http://webservices.thearkdb.org/ArkWebServices}fetchMapsForChromosome">
          <s:elements>
            <s:basetype optional="false" unbounded="false" typename="string" name="speciesName" qname="{http://webservices.thearkdb.org/ArkWebServices}&gt;fetchMapsForChromosome&gt;speciesName" />
            <s:basetype optional="false" unbounded="false" typename="string" name="chromosomeName" qname="{http://webservices.thearkdb.org/ArkWebServices}&gt;fetchMapsForChromosome&gt;chromosomeName" />
          </s:elements>
        </s:complextype>
      </s:extensions>
    </s:local>
  </s:processor>
  <s:processor name="makingXPath">
    <s:local>org.embl.ebi.escience.scuflworkers.java.StringConcat</s:local>
  </s:processor>
  <s:processor name="fetchMarkerByAccession">
    <s:description>gets all the information held in ArkDB about a genetic marker ArkDB specified by an accession number - returns a Document conforming the the gmd schema</s:description>
    <s:arbitrarywsdl>
      <s:wsdl>http://www.thearkdb.org/ws/xsdservice/ArkWebServicesTyped.wsdl</s:wsdl>
      <s:operation>fetchMarkerByAccession</s:operation>
    </s:arbitrarywsdl>
  </s:processor>
  <s:processor name="fetchMapsForChromosome">
    <s:description>gets all the maps held in ArkDB for a specified chromosome (by name; e.g. 1,2,X) for a species (specified by 'common name' e.g pig, cow, sheep) - returns a Document conforming the the gmd schema</s:description>
    <s:arbitrarywsdl>
      <s:wsdl>http://www.thearkdb.org/ws/xsdservice/ArkWebServicesTyped.wsdl</s:wsdl>
      <s:operation>fetchMapsForChromosome</s:operation>
    </s:arbitrarywsdl>
  </s:processor>
  <s:processor name="Xpath2Frag1" boring="true">
    <s:stringconstant>//gmd:Sequence[@id='</s:stringconstant>
  </s:processor>
  <s:processor name="Xpath2Frag3" boring="true">
    <s:stringconstant>']//gmd:ExternalReferenceREF</s:stringconstant>
  </s:processor>
  <s:processor name="Write_Text_File">
    <s:defaults>
      <s:default name="filecontents" />
    </s:defaults>
    <s:local>net.sourceforge.taverna.scuflworkers.io.TextFileWriter</s:local>
  </s:processor>
  <s:processor name="makingXpath2_1">
    <s:local>org.embl.ebi.escience.scuflworkers.java.StringConcat</s:local>
  </s:processor>
  <s:processor name="makingXpath2_2">
    <s:local>org.embl.ebi.escience.scuflworkers.java.StringConcat</s:local>
  </s:processor>
  <s:processor name="XPathForGenBankREFs">
    <s:local>net.sourceforge.taverna.scuflworkers.xml.XPathTextWorker</s:local>
  </s:processor>
  <s:processor name="Get_Nucleotide_FASTA">
    <s:local>net.sourceforge.taverna.scuflworkers.ncbi.NucleotideFastaWorker</s:local>
    <s:mergemode input="id" mode="merge" />
  </s:processor>
  <s:processor name="ReadUniquesSeqIDsFromFile">
    <s:workflow>
      <s:xscufllocation>file:///listFromFile.xml</s:xscufllocation>
    </s:workflow>
  </s:processor>
  <s:processor name="WriteSeqIDstoFile">
    <s:workflow>
      <s:xscufllocation>file:///appendtoFile.xml</s:xscufllocation>
    </s:workflow>
  </s:processor>
  <s:processor name="blastSearch">
    <s:description>Execute Blast</s:description>
    <s:defaults>
      <s:default name="program">blastn</s:default>
      <s:default name="database">ddbjmam</s:default>
    </s:defaults>
    <s:arbitrarywsdl>
      <s:wsdl>http://xml.nig.ac.jp/wsdl/Blast.wsdl</s:wsdl>
      <s:operation>searchSimple</s:operation>
    </s:arbitrarywsdl>
  </s:processor>
  <s:link source="DataSet:Maps" sink="Maps:input" />
  <s:link source="Get_Nucleotide_FASTA:outputText" sink="blastSearch:query" />
  <s:link source="Map:Mappings" sink="Mappings:input" />
  <s:link source="MapIDsByXPath:nodelist" sink="parameters2:mapAccession" />
  <s:link source="Mappings:Mappings" sink="Marker:input" />
  <s:link source="Maps:Maps" sink="Map:input" />
  <s:link source="Marker:MarkerREF" sink="Parameters3:markerAccession" />
  <s:link source="Marker:MarkerREF" sink="makingXPath:string2" />
  <s:link source="Parameters3:output" sink="fetchMarkerByAccession:parameters" />
  <s:link source="ReadUniquesSeqIDsFromFile:ouputList" sink="Get_Nucleotide_FASTA:id" />
  <s:link source="Result2:DataSet" sink="DataSet:input" />
  <s:link source="Result3:DataSet" sink="XPathForGenBankREFs:xml-text" />
  <s:link source="Result3:DataSet" sink="XpathforSequenceAssociations:xml-text" />
  <s:link source="Result:DataSet" sink="MapIDsByXPath:xml-text" />
  <s:link source="XPathForGenBankREFs:nodelist" sink="WriteSeqIDstoFile:inputString" />
  <s:link source="XPathforEachMarkersSequnce:nodelist" sink="makingXpath2_1:string2" />
  <s:link source="Xpath2Frag1:value" sink="makingXpath2_1:string1" />
  <s:link source="Xpath2Frag3:value" sink="makingXpath2_2:string2" />
  <s:link source="XpathFrag1:value" sink="makingXPath:string1" />
  <s:link source="XpathFrag3:value" sink="makingXpath2:string2" />
  <s:link source="XpathforSequenceAssociations:nodelistAsXML" sink="XPathforEachMarkersSequnce:xml-text" />
  <s:link source="chromosomeName" sink="parameters:chromosomeName" />
  <s:link source="fetchMappingsForMap:parameters" sink="Result2:input" />
  <s:link source="fetchMapsForChromosome:parameters" sink="Result:input" />
  <s:link source="fetchMarkerByAccession:parameters" sink="Result3:input" />
  <s:link source="makingXPath:output" sink="makingXpath2:string1" />
  <s:link source="makingXpath2:output" sink="XPathforEachMarkersSequnce:xpath" />
  <s:link source="pathNameForTempFile" sink="ReadUniquesSeqIDsFromFile:inputFileName" />
  <s:link source="pathNameForTempFile" sink="WriteSeqIDstoFile:inputFileName" />
  <s:link source="pathNameForTempFile" sink="Write_Text_File:outputFile" />
  <s:link source="speciesCommonName" sink="parameters:speciesName" />
  <s:link source="makingXpath2_1:output" sink="makingXpath2_2:string1" />
  <s:link source="makingXpath2_2:output" sink="XPathForGenBankREFs:xpath" />
  <s:link source="parameters2:output" sink="fetchMappingsForMap:parameters" />
  <s:link source="parameters:output" sink="fetchMapsForChromosome:parameters" />
  <s:link source="Get_Nucleotide_FASTA:outputText" sink="fastaSequences" />
  <s:link source="Result2:DataSet" sink="mapDetails" />
  <s:link source="Result3:DataSet" sink="markerDetails" />
  <s:link source="blastSearch:Result" sink="blasthits" />
  <s:source name="chromosomeName" />
  <s:source name="speciesCommonName" />
  <s:source name="pathNameForTempFile" />
  <s:sink name="fastaSequences" />
  <s:sink name="blasthits" />
  <s:sink name="mapDetails" />
  <s:sink name="markerDetails" />
  <s:coordination name="fetchMapsForChromosome_BLOCKON_Write_Text_File">
    <s:condition>
      <s:state>Completed</s:state>
      <s:target>Write_Text_File</s:target>
    </s:condition>
    <s:action>
      <s:target>fetchMapsForChromosome</s:target>
      <s:statechange>
        <s:from>Scheduled</s:from>
        <s:to>Running</s:to>
      </s:statechange>
    </s:action>
  </s:coordination>
  <s:coordination name="Nested_Workflow1_BLOCKON_Nested_Workflow">
    <s:condition>
      <s:state>Completed</s:state>
      <s:target>WriteSeqIDstoFile</s:target>
    </s:condition>
    <s:action>
      <s:target>ReadUniquesSeqIDsFromFile</s:target>
      <s:statechange>
        <s:from>Scheduled</s:from>
        <s:to>Running</s:to>
      </s:statechange>
    </s:action>
  </s:coordination>
</s:scufl>
