# Supplementary material for: An XML transfer schema for exchange of genomic and genetic mapping data: implementation as a web service in a Taverna workflow
Source: BMC Bioinformatics. 2009 Aug 14;10:252. doi: 10.1186/1471-2105-10-252 (PMC2743669; doi:10.1186/1471-2105-10-252)
Supplement: Additional file 9 — appendtoFile.xml. Nested Taverna Workflow referenced in demoWorkFlow3.xml (place in root directory). [file 1471-2105-10-252-S9.zip › sup9.xml]

<?xml version="1.0" encoding="UTF-8"?>
<s:scufl xmlns:s="http://org.embl.ebi.escience/xscufl/0.1alpha" version="0.2" log="0">
  <s:workflowdescription lsid="urn:lsid:net.sf.taverna:wfDefinition:3b8fecbe-6a3a-4bd5-9791-2371f4e9a1eb" author="" title="appendtoFile" />
  <s:processor name="appendToFile">
    <s:beanshell>
      <s:scriptvalue>FileOutputStream file = new FileOutputStream(inputFileName,true);
DataOutputStream out   = new DataOutputStream(file);
out.writeBytes(inputString +"\n");
out.flush();
out.close();</s:scriptvalue>
      <s:beanshellinputlist>
        <s:beanshellinput s:syntactictype="'text/plain'">inputFileName</s:beanshellinput>
        <s:beanshellinput s:syntactictype="'text/plain'">inputString</s:beanshellinput>
      </s:beanshellinputlist>
      <s:beanshelloutputlist />
      <s:dependencies s:classloader="iteration" />
    </s:beanshell>
  </s:processor>
  <s:link source="inputFileName" sink="appendToFile:inputFileName" />
  <s:link source="inputString" sink="appendToFile:inputString" />
  <s:source name="inputFileName" />
  <s:source name="inputString" />
</s:scufl>
