# Supplementary material for: An XML transfer schema for exchange of genomic and genetic mapping data: implementation as a web service in a Taverna workflow
Source: BMC Bioinformatics. 2009 Aug 14;10:252. doi: 10.1186/1471-2105-10-252 (PMC2743669; doi:10.1186/1471-2105-10-252)
Supplement: Additional file 10 — listFromFile.xml. Nested Taverna Workflow referenced in demoWorkFlow3.xml (place in root directory). [file 1471-2105-10-252-S10.zip]

Archive with 1 entries (1 files):
- sup10.xml
