# Supplementary material for: An XML transfer schema for exchange of genomic and genetic mapping data: implementation as a web service in a Taverna workflow
Source: BMC Bioinformatics. 2009 Aug 14;10:252. doi: 10.1186/1471-2105-10-252 (PMC2743669; doi:10.1186/1471-2105-10-252)
Supplement: Additional file 10 — listFromFile.xml. Nested Taverna Workflow referenced in demoWorkFlow3.xml (place in root directory). [file 1471-2105-10-252-S10.zip › sup10.xml]

<?xml version="1.0" encoding="UTF-8"?>
<s:scufl xmlns:s="http://org.embl.ebi.escience/xscufl/0.1alpha" version="0.2" log="0">
  <s:workflowdescription lsid="urn:lsid:net.sf.taverna:wfDefinition:3b8fecbe-6a3a-4bd5-9791-2371f4e9a1eb" author="" title="listMaker" />
  <s:processor name="Read_Text_File">
    <s:local>net.sourceforge.taverna.scuflworkers.io.TextFileReader</s:local>
  </s:processor>
  <s:processor name="Split_string_into_string_list_by_regular_expression">
    <s:defaults>
      <s:default name="regex">\n</s:default>
    </s:defaults>
    <s:local>org.embl.ebi.escience.scuflworkers.java.SplitByRegex</s:local>
  </s:processor>
  <s:processor name="Remove_duplicate_strings">
    <s:local>org.embl.ebi.escience.scuflworkers.java.StringStripDuplicates</s:local>
  </s:processor>
  <s:link source="inputFileName" sink="Read_Text_File:fileurl" />
  <s:link source="Read_Text_File:filecontents" sink="Split_string_into_string_list_by_regular_expression:string" />
  <s:link source="Remove_duplicate_strings:strippedlist" sink="ouputList" />
  <s:link source="Split_string_into_string_list_by_regular_expression:split" sink="Remove_duplicate_strings:stringlist" />
  <s:source name="inputFileName" />
  <s:sink name="ouputList" />
</s:scufl>
